# Supplementary material for: Reduced dosage of the chromosome axis factor Red1 selectively disrupts the meiotic recombination checkpoint in Saccharomyces cerevisiae
Source: PLoS Genet. 2017 Jul 26;13(7):e1006928. doi: 10.1371/journal.pgen.1006928 (PMC5549997; doi:10.1371/journal.pgen.1006928)
Supplement: S3 Table — (XLSX) [file pgen.1006928.s010.xlsx]

## Sheet: Fig1B
Fig 1B. Quantitative measurement of Red1 protein levels. Each value is a measurement of Red1/Nsp1.
	time (h)	rep1	rep2	rep3	mean	sem
wild type	2	1.23841	1.85714	1.72917	1.60824	0.188569
wild type	3	2.22082	5.73494	2.37251	3.44276	1.14693
wild type	4	1.72126	3.2947	0.850679	1.95555	0.715187
ycs4S	2	0.190988	0.507634	0.329513	0.342712	0.0916455
ycs4S	3	0.342679	0.987013	0.338247	0.55598	0.21552
ycs4S	4	0.186819	0.84186	0.201923	0.410201	0.215874

## Sheet: FIg1D
Fig 1D. RT-qPCR quantifications of mRNA levels of RED1, HOP1, REC8, and ZIP1
		rep1				rep2				rep3
	mRNA	mRNA (Ct)	ACT1 (Ct)	ΔCt	2^(-ΔCt)	mRNA (Ct)	ACT1 (Ct)	ΔCt	2^(-ΔCt)	mRNA (Ct)	ACT1 (Ct)	ΔCt	2^(-ΔCt)	mean	st dev
wild type	RED1	20.6939	18.1843	2.50963	0.1756	21.4747	17.718	3.75671	0.0739808	22.012	18.8192	3.19284	0.10936	0.119647	0.0515848
ycs4S	RED1	22.118	17.7103	4.40773	0.047113	24.3973	18.6076	5.78966	0.0180776	22.4086	17.83	4.57856	0.0418519	0.0356808	0.0154702
wild type	HOP1	18.3637	16.6769	1.68679	0.310616	19.3095	17.0791	2.23043	0.213095	20.0742	17.5302	2.54402	0.171464	0.231725	0.0714223
ycs4S	HOP1	17.1666	15.8494	1.31723	0.401305	19.88	17.6295	2.25048	0.210154	18.3905	16.5004	1.89014	0.269781	0.293747	0.0978029
wild type	REC8	17.9321	16.6769	1.25516	0.418946	18.1876	17.0791	1.10856	0.463756	19.069	17.5302	1.53886	0.344157	0.408953	0.0604223
ycs4S	REC8	17.1312	15.8494	1.28184	0.41127	18.7685	17.6295	1.13899	0.454076	18.0759	16.5004	1.57546	0.335537	0.400294	0.060027
wild type	ZIP1	17.7145	16.6769	1.03757	0.487147	18.0597	17.0791	0.98067	0.506745	18.5011	17.5302	0.970955	0.510168	0.501353	0.0124213
ycs4S	ZIP1	16.7605	15.8494	0.91108	0.531787	18.3144	17.6295	0.684836	0.622077	17.4337	16.5004	0.933303	0.523658	0.559174	0.0546268

## Sheet: Fig2B
Fig 2B. Spore viability
	rep1	rep2	rep3	rep4	rep5	rep6	mean	st dev
wild type	100	100	98.8	100	98.2	100	99.5	0.797496
red1ycs4S	72.5	72.7	76.1	71.1	60.5		70.58	5.92723
pHOP1-RED1	98.7	96.6	98.9	95.5	100	100	98.2833	1.84544
pHOP1-RED1ycs4S	95.5	97.7	96.6	100	100	94.4	97.3667	2.31747
wild type	95.5	89.8	96.3	100	100		96.32	4.1913
red1-pG162A	42	58	63.6	64.8	60.2		57.72	9.19304
YCS4-13xMyc	96.6	98.9	97.7	98.9	92		96.82	2.85955

## Sheet: Fig3A&B
Fig 3A. Red1 patterns on chromosome spreads
	time (h)	short tracks	many foci	few foci	no foci	total
wild type	2	6	75	5	14	100
wild type	3	8	73	3	16	100
wild type	4	1	61	4	34	100
wild type	5	6	33	0	61	100
red1ycs4S	2	0	0	5	95	100
red1ycs4S	3	0	1	11	88	100
red1ycs4S	4	0	1	7	92	100
red1ycs4S	5	0	0	4	96	100
Fig 3B. Hop1 patterns on chromosome spreads
	time (h)	short tracks	many foci	few foci	no foci	total
wild type	2	2	83	11	4	100
wild type	3	1	77	12	10	100
wild type	4	13	26	25	36	100
wild type	5	0	14	16	70	100
red1ycs4S	2	0	46	31	23	100
red1ycs4S	3	0	24	54	22	100
red1ycs4S	4	0	8	29	63	100
red1ycs4S	5	0	4	17	79	100

## Sheet: Fig2C
Fig 2C. Positions of features in schematic indicating the linkage between RED1 and YCS4
	chromosome	start	end	genotype
wild type	chrXII	605000	640000	SK1
ycs4S strain #1	chrXII	605000	608280	SK1
	chrXII	608280	633500	YPH499
	chrXII	633500	638289	S288C
	chrXII	638289	640000	indeterminant
ycs4S strain #2	chrXII	605000	615620	SK1
	chrXII	615620	633500	YPH499
	chrXII	633500	638289	S288C
	chrXII	638289	640000	indeterminant
ycs4S strain #3	chrXII	605000	615620	SK1
	chrXII	615620	633500	YPH499
	chrXII	633500	638289	S288C
	chrXII	638289	640000	indeterminant
	chromosome	start	end	feature
	chrXII	620523	620532	URS1 motif
	chrXII	620688	623171	RED1
	chrXII	634017	637550	YCS4
	chrXII	634016	634017	MYC tag

## Sheet: Fig3C
Fig 3C. Hop1 intensity on chromosome spreads at 2h
replicate #	wild type	red1ycs4S	rec8Δ	red1ycs4S rec8Δ
1	16.3087	3.1307	7.4392	2.2143
2	17.0085	2.6734	13.4687	5.3194
3	11.867	4.4386	9.781	7.2341
4	6.8626	3.3713	8.0544	4.1174
5	10.1023	6.4101	13.0447	2.9616
6	7.5486	0.5099	4.4852	3.3886
7	6.3008	1.1898	13.2203	5.8245
8	14.23	1.4419	5.2243	3.5454
9	8.4864	4.7362	5.8171	5.2933
10	10.2746	8.09	13.1202	2.9454
11	10.6599	0.5283	9.0339	4.2776
12	15.4074	4.6008	6.8582	2.3824
13	9.4266	4.8229	19.9453	6.666
14	8.7382	3.2284	7.1065	5.0927
15	5.2716	3.2546	7.1183	5.0834
16	13.4446	5.1344	5.6835	4.1842
17	13.8803	2.8143	13.3084	4.848
18	9.2289	3.3135	10.1689	9.1177
19	11.2449	1.6905	7.4819	2.7893
20	10.6071	4.5063	7.6804	3.2476
21	10.6062	8.951		3.3269
22	13.8497	8.7785		3.0143
23		5.1352		2.6256
24				1.1066
25				3.7544
mean	10.9707	4.03263	9.40202	4.17443
st. dev.	3.23713	2.37803	3.85993	1.77136

## Sheet: Fig3E
Fig 3E. Hop1 clumps on chromosome spreads at 2h
	nuclei with clumps	total counted
wild type	0	100
red1ycs4S	0	100
rec8Δ	55	100
red1ycs4S rec8Δ	0	100

## Sheet: Fig4A
Fig 4A. Sporulation efficiency
	Tetrad	Dyad	Monad	Unsporulated	Total
wild type	184	10	2	4	200
red1ycs4S	158	16	8	18	200
rec8Δ	0	2	1	197	200
red1ycs4S rec8Δ	14	26	27	133	200

## Sheet: Fig4C-F
Fig 4C. Cells with separated spindle poles
	wild type		red1ycs4S		rec8Δ		red1ycs4S rec8Δ
time (h)	spindles	# counted	spindles	# counted	spindles	# counted	spindles	# counted
0	0	200	0	200	0	200	0	200
3	1	200	0	200	0	200	0	200
4	49	200	38	200	1	200	99	200
5	179	200	160	200	12	200	150	200
6	193	200	187	200	19	200	194	200
7	190	200	189	200	25	198	189	200
8	194	200	191	200	41	200	195	201
10	197	200	195	200	102	200	187	200
Fig 4D. Cells with separated spindle poles
	dmc1Δ rad51Δ		dmc1Δ rad51Δ red1ycs4S		dmc1Δ rad51Δ rec8Δ		dmc1Δ rad51Δ red1ycs4S rec8Δ
time (h)	spindles	# counted	spindles	# counted	spindles	# counted	spindles	# counted
0	0	200	0	200	0	200	0	200
3	0	200	0	200	0	200	2	200
4	3	200	10	200	11	200	31	200
5	3	200	64	200	22	200	115	200
6	7	200	126	200	45	200	162	200
7	23	200	155	200	87	200	169	200
8	25	200	180	200	93	200	187	200
10	53	200	188	200	98	199	188	200
Fig 4E. Cells with separated spindle poles
	dmc1Δ rad51Δ		dmc1Δ rad51Δ red1ycs4S		dmc1Δ rad51Δ		dmc1Δ rad51Δ red1-pG162A
time (h)	spindles	# counted	spindles	# counted	spindles	# counted	spindles	# counted
0	2	200	4	200	8	200	11	200
3	5	200	25	200	4	200	18	200
4	17	200	83	200	13	200	82	200
5	37	200	135	200	25	200	141	200
6	78	200	180	200	59	200	187	200
7	91	200	182	200	76	200	189	200
8	108	200	190	200	93	200	178	200
10	145	200	196	200	124	200	179	200
Fig 4F. Cells with separated spindle poles
	dmc1Δ rad51Δ		dmc1Δ rad51Δ red1ycs4S		dmc1Δ rad51Δ pHOP1-RED1		dmc1Δ rad51Δ pHOP1-RED1ycs4S
time (h)	spindles	# counted	spindles	# counted	spindles	# counted	spindles	# counted
0	1	200	2	200	0	200	2	200
3	10	200	23	200	8	200	16	200
4	14	200	87	200	44	200	34	200
5	22	200	134	200	49	200	74	200
6	27	200	161	200	59	200	93	200
7	34	200	180	200	114	200	124	200
8	89	200	180	200	105	200	152	201
10	111	200	181	200	163	200	173	201

## Sheet: Fig5A
Fig 5A. Spo11 oligonucleotide levels
	time (h)	rep1	rep2	rep3	rep4	mean	sem
wild type	0	1171.2	1725.73	880.428	1655.12	1358.12	201.344
wild type	2				7937.59	7937.59
wild type	3	7718.39	11665.9	7472.81	8623.42	8870.12	964.195
wild type	4	6851.26	9169.31	10489.4	8357.84	8716.95	761.351
wild type	5	3653.15	4975.79	4374.73		4334.56	382.34
red1ycs4S	0	519.746	866.102	702.595	1777.44	1162.42	321.503
red1ycs4S	2				7353.08	7353.08
red1ycs4S	3	5064.26	2709.67	3783.62	7985.59	5959.13	945.6
red1ycs4S	4	8903.68	4321.25	4461.3	5014.88	6606.68	1098.74
red1ycs4S	5	5009.27	4814.97	2150		4895.15	1553.02
rec8Δ	0	1004.83	753.865	453.065	804.317	754.018	114.02
rec8Δ	2				3285	3285
rec8Δ	3	6424.49	5629.53	4762.47	4793.86	5402.59	395.401
rec8Δ	4	7233.89	4815.92	5188.24	4995.23	5558.32	563.672
rec8Δ	5	7432.51	6626.99	4616.9		6225.46	837.222
red1ycs4S rec8Δ	0	1191.63	1649.91	878.334	968.973	976.259	75.3656
red1ycs4S rec8Δ	2				4392.74	4392.74
red1ycs4S rec8Δ	3	3880.19	7003.04	3779.63	8314.01	4670.87	1242.92
red1ycs4S rec8Δ	4	6289.07	8046.84	3705.83	9698.46	6003.65	1349.18
red1ycs4S rec8Δ	5	5989.58	7526.19	4123.33		4975.96	544.719

[truncated: 12 more sheets: Fig5B, Fig5D, Fig5E, Fig5F, Fig6B, Fig6C, Fig6D, Fig6E, Fig7A, Fig7B, Fig7D, Fig7F]
