# Supplementary material for: Reduced dosage of the chromosome axis factor Red1 selectively disrupts the meiotic recombination checkpoint in Saccharomyces cerevisiae
Source: PLoS Genet. 2017 Jul 26;13(7):e1006928. doi: 10.1371/journal.pgen.1006928 (PMC5549997; doi:10.1371/journal.pgen.1006928)
Supplement: S4 Table — (XLSX) [file pgen.1006928.s011.xlsx]

## Sheet: S1A Fig
S1A Fig. Quantitative measurement of Red1 protein levels.
	rep1		rep2		rep3
	Red1/Nsp1	% of wild-type mean	Red1/Nsp1	% of wild-type mean	Red1/Nsp1	% of wild-type mean	mean	sem
wild type	0.0522822	16.7674	0.555738	178.23	0.327407	105.003	100	46.6773
Red1-pG162A	0.0109493	3.51153	0.0631973	20.2679	0.0708955	22.7368	15.5054	6.03916

## Sheet: S1B Fig
S1B Fig. spore viability
	rep1	rep2	rep3	mean	sd
RED1/red1YPH499	84.5	76.1	75	78.5333	5.19647
red1-pG162A/red1YPH499	36.9	39.3	54.5	43.5667	9.54428

## Sheet: S2C Fig
S2C Fig. Scatter plot comparing genome-wide ChIP-seq enrichment over input in ycs4S rec8Δ mutants.
	position	Hop1 rep1	Hop1 rep2			position	Red1 reps	Hop1 reps			position	Mock	Hop1 reps
1	2525.03	-0.125249	-0.177908		1	2514.76	-0.293712	-0.254123		1	2500.5	-0.218909	-0.254123
2	7510.5	-0.369315	-0.385992		2	7500.5	-0.418133	-0.383503		2	7500.5	-0.16807	-0.383503
3	11747.5	-0.401786	-0.312118		3	11751.4	-0.633936	-0.647854		3	11769.8	-0.452557	-0.647854
4	24343.4	0.0187002	0.0127225		4	24335.7	-0.638486	-0.757337		4	24339.4	-0.643718	-0.757337
5	27925.6	-0.0628983	-0.0234294		5	27905.3	-0.320651	-0.331272		5	27907.7	-0.313882	-0.331272
6	32510.5	0.0465883	0.245321		6	32500.5	0.140192	0.0335407		6	32500.5	-0.238069	0.0335407
7	37510.5	0.0574665	0.236714		7	37500.5	0.139788	0.124895		7	37500.5	-0.134654	0.124895
8	42510.5	0.524367	0.819919		8	42500.5	0.264423	0.620023		8	42500.5	-0.157033	0.620023
9	47510.5	-0.0373667	0.000852727		9	47500.5	-0.0145487	-0.0267186		9	47500.5	-0.0985639	-0.0267186
10	52510.5	0.54781	0.301025		10	52500.5	0.311091	0.444519		10	52500.5	-0.0520182	0.444519
11	57510.5	0.170121	0.206681		11	57500.5	0.337204	0.235354		11	57500.5	-0.0582993	0.235354
12	62510.5	0.122986	0.135293		12	62500.5	0.260869	0.151603		12	62500.5	-0.162592	0.151603
13	67510.5	0.142756	0.141286		13	67500.5	0.175064	0.121991		13	67500.5	-0.215243	0.121991
14	72510.5	0.206878	0.244931		14	72500.5	0.19498	0.234424		14	72500.5	-0.127152	0.234424
15	77510.5	0.726294	0.49637		15	77500.5	0.496096	0.602037		15	77500.5	0.00933562	0.602037
16	82510.5	0.341405	0.413581		16	82500.5	0.462001	0.403166		16	82500.5	-0.036504	0.403166
17	87510.5	0.0183823	-0.133632		17	87500.5	-0.116713	-0.0309753		17	87500.5	-0.0152188	-0.0309753
18	92510.5	0.203589	0.0314636		18	92500.5	0.0810429	0.130696		18	92500.5	-0.0616419	0.130696
19	97510.5	0.966636	0.365992		19	97500.5	0.398048	0.70262		19	97500.5	-0.0643505	0.70262
20	102510	0.440962	0.0431227		20	102500	0.0988479	0.227689		20	102500	-0.134778	0.227689
21	107510	1.03235	0.662993		21	107500	0.777241	0.901436		21	107500	-0.00504087	0.901436
22	112510	0.827714	0.879624		22	112500	0.823083	0.858876		22	112500	-0.0601604	0.858876
23	117510	0.0520691	0.105707		23	117500	0.125113	0.0884914		23	117500	-0.068237	0.0884914
24	122510	0.440056	0.248813		24	122500	0.0905742	0.30353		24	122500	-0.0524214	0.30353
25	127510	0.592417	0.652531		25	127500	0.603756	0.644744		25	127500	-0.0480472	0.644744
26	132510	0.287676	0.268585		26	132500	0.330853	0.270799		26	132500	-0.0396308	0.270799
27	137510	0.10978	0.142621		27	137500	0.0302819	0.129599		27	137500	0.00769809	0.129599
28	142775	0.105994	0.123265		28	142759	-0.11548	0.0569792		28	142759	-0.1464	0.0569792
29	147510	0.0375817	-0.132627		29	147500	-0.168585	-0.105768		29	147500	-0.122272	-0.105768
30	152510	-0.0905031	-0.113709		30	152500	-0.115911	-0.0783686		30	152500	-0.0600559	-0.0783686
31	157510	0.0129928	0.00799182		31	157500	0.0765113	0.0404622		31	157500	0.0411011	0.0404622
32	160199	-0.592828	-0.41275		32	160194	-0.730847	-0.70511		32	160195	-0.379855	-0.70511
33	168014	0.197312	0.273492		33	167985	0.307566	0.23028		33	167985	0.0303836	0.23028
34	172510	1.04791	0.613537		34	172500	0.585012	0.853312		34	172500	-0.0327124	0.853312
35	177510	1.01131	0.684845		35	177500	0.644482	0.790649		35	177500	-0.112799	0.790649
36	182462	-0.0598889	-0.0480525		36	182489	-0.202566	-0.185309		36	182492	-0.20242	-0.185309
37	187480	-0.0720034	0.0303935		37	187470	-0.271828	-0.330373		37	187470	-0.453008	-0.330373
38	192510	0.684732	0.830456		38	192500	1.0944	0.783021		38	192500	-0.309061	0.783021
39	197005	0.24998	0.174192		39	197001	-0.111995	-0.0331134		39	197001	-0.309517	-0.0331134
40	203129	0.00795488	-0.158765		40	203128	-0.326361	-0.291991		40	203128	-0.259668	-0.291991
41	206829	0.0119067	0.000572381		41	206910	-0.703254	-0.76007		41	207031	-0.703872	-0.76007
42	219577	0.00993524	0.0137644		42	219577	-0.800655	-0.789599		42	210465	-0.873415	NaN
43	221975	-0.0201119	0.0133904		43	222086	-0.7158	-0.696411		43	219577	-0.785794	-0.789599
44	227666	0.0266619	0.0504729		44	227796	-0.797675	-0.81346		44	222089	-0.694331	-0.696411
45	1154.52	-0.0114569	-0.243171		45	1028.51	-0.56944	-0.626497		45	227872	-0.804123	-0.81346
46	7957.78	-0.138066	-0.0782209		46	7904.92	-0.536583	-0.545851		46	1029.27	-0.516425	-0.626497
47	12570.5	0.192939	0.0215732		47	12500.5	0.13362	0.119151		47	7901.12	-0.454786	-0.545851
48	17570.5	0.138599	0.0743332		48	17500.5	0.0558811	0.103926		48	12500.5	0.0284128	0.119151
49	22570.5	-0.0509063	-0.0233465		49	22500.5	-0.0683231	-0.011882		49	17500.5	0.0623256	0.103926
50	27430	0.0944629	0.124421		50	27398	0.0994534	0.0754687		50	22500.5	-0.0163275	-0.011882
51	37854.4	0.0235928	0.153792		51	37808.3	-0.0208302	-0.00898079		51	27397	-0.0371407	0.0754687
52	42570.5	0.0367897	-0.121634		52	42500.5	-0.0879343	-0.00694491		52	37811.9	-0.0846579	-0.00898079
53	47570.5	0.338294	0.308681		53	47500.5	0.252236	0.379403		53	42500.5	-0.0449611	-0.00694491
54	52570.5	0.0594913	-0.125886		54	52500.5	-0.067274	-0.0377879		54	47500.5	0.00569334	0.379403
55	57570.5	-0.233184	-0.277521		55	57500.5	-0.333454	-0.286337		55	52500.5	-0.0616405	-0.0377879
56	62570.5	0.140391	0.0872832		56	62500.5	0.00594471	0.0752579		56	57500.5	-0.131587	-0.286337
57	67570.5	0.196434	0.19577		57	67500.5	0.0871481	0.11815		57	62500.5	-0.0108631	0.0752579
58	72570.5	0.19472	0.22305		58	72500.5	0.235226	0.231781		58	67500.5	-0.0691484	0.11815
59	77570.5	-0.258565	-0.275819		59	77500.5	-0.301278	-0.297456		59	72500.5	-0.0318751	0.231781
60	82570.5	-0.06253	-0.164174		60	82500.5	-0.0966003	-0.124459		60	77500.5	-0.0556401	-0.297456
61	87546.1	0.137643	0.0527827		61	87476.3	-0.0589553	0.0840932		61	82500.5	0.0320425	-0.124459
62	92570.5	-0.0577459	-0.0521495		62	92500.5	-0.0487041	-0.0678111		62	87476.3	-0.0733191	0.0840932
63	97570.5	-0.00783273	0.0133659		63	97500.5	-0.073745	-0.043573		63	92500.5	-0.00537159	-0.0678111
64	102570	-0.103451	-0.117393		64	102500	-0.109668	-0.130376		64	97500.5	0.00663912	-0.043573
65	107570	-0.298185	-0.18588		65	107500	-0.195345	-0.255632		65	102500	-0.118145	-0.130376
66	112570	-0.0683084	-0.109501		66	112500	-0.0120279	-0.0659942		66	107500	0.0148056	-0.255632
67	117570	-0.0784012	-0.0751859		67	117500	0.0893567	-0.0691156		67	112500	0.000963934	-0.0659942
68	122570	-0.320877	-0.348224		68	122500	-0.359341	-0.350921		68	117500	-0.0314865	-0.0691156
69	127570	-0.175153	-0.173727		69	127500	-0.109578	-0.172983		69	122500	-0.144244	-0.350921
70	132570	0.0257387	0.131624		70	132500	0.0369721	0.00432793		70	127500	0.00426944	-0.172983
71	137570	0.0602246	0.213883		71	137500	0.133386	0.0844865		71	132500	-0.0178407	0.00432793
72	142570	-0.0750052	0.0304814		72	142500	-0.0646782	-0.0573477		72	137500	-0.137237	0.0844865
73	147570	-0.117394	-0.149331		73	147500	-0.162614	-0.130532		73	142500	-0.050427	-0.0573477
74	152570	-0.152186	-0.18572		74	152500	-0.180529	-0.146682		74	147500	0.0528782	-0.130532
75	157570	-0.103848	-0.130758		75	157500	-0.115112	-0.14738		75	152500	0.0263582	-0.146682
76	162570	-0.0472928	-0.0109145		76	162500	-0.0430618	-0.11365		76	157500	-0.139502	-0.14738
77	167570	-0.177052	-0.0887814		77	167500	-0.143078	-0.227798		77	162500	-0.116488	-0.11365
78	172570	-0.268337	-0.214154		78	172500	-0.219046	-0.231467		78	167500	-0.167349	-0.227798
79	177570	-0.0282313	-0.104955		79	177500	-0.0201549	-0.0791094		79	172500	-0.0380377	-0.231467
80	182570	-0.133474	-0.0792645		80	182500	0.0400546	-0.0511848		80	177500	-0.00605675	-0.0791094
81	187570	-0.0440459	-0.148276		81	187500	-0.173648	-0.148831		81	182500	-0.0190992	-0.0511848
82	192570	0.0625048	0.195117		82	192500	0.179847	0.153429		82	187500	-0.0411482	-0.148831
83	197570	-0.255868	-0.0903265		83	197500	-0.29061	-0.262897		83	192500	-0.10471	0.153429
84	202570	0.207602	0.279903		84	202500	0.347459	0.197541		84	197500	-0.307497	-0.262897
85	207570	0.125335	-0.0684841		85	207500	-0.0566218	0.0353296		85	202500	-0.135079	0.197541
86	212570	0.129865	0.0408659		86	212500	0.0442917	0.0114167		86	207500	-0.0548316	0.0353296
87	217570	0.103485	0.168635		87	217500	0.0935577	0.120169		87	212500	-0.0602866	0.0114167
88	220604	-0.134785	0.0398031		88	220713	-0.215316	-0.100058		88	217500	-0.0706609	0.120169
89	228450	-0.527027	-0.474109		89	228203	-0.561853	-0.547696		89	220594	-0.0886638	-0.100058
90	232570	-0.36617	-0.332428		90	232500	-0.329566	-0.347504		90	228201	-0.248811	-0.547696
91	237570	-0.286787	-0.0797264		91	237500	-0.271445	-0.266844		91	232500	-0.00651598	-0.347504
92	242570	0.0185188	0.246782		92	242500	0.119411	0.103934		92	237500	-0.10818	-0.266844
93	247570	-0.0191146	0.0339714		93	247500	0.00754284	0.00709578		93	242500	-0.0109947	0.103934
94	252570	-0.0546401	0.0868669		94	252500	0.166793	-0.00736193		94	247500	-0.0379995	0.00709578
95	257388	-0.152224	0.0823447		95	257354	-0.135415	-0.120796		95	252500	-0.0737055	-0.00736193
96	267772	-0.329198	-0.196568		96	267734	-0.135647	-0.277132		96	257357	-0.180556	-0.120796
97	272570	-0.137983	-0.0269462		97	272500	-0.00601753	-0.124563		97	267733	-0.0166776	-0.277132
98	277570	0.183351	0.239112		98	277500	0.17398	0.20319		98	272500	-0.0786044	-0.124563
99	282570	-0.117602	-0.153804		99	282500	-0.122158	-0.113309		99	277500	0.0309051	0.20319
100	287570	0.13574	0.215916		100	287500	0.173002	0.137275		100	282500	0.00358081	-0.113309
101	292570	-0.0432283	-0.0112964		101	292500	-0.0339192	-0.0165714		101	287500	0.0103597	0.137275
102	297570	-0.0351321	0.0135418		102	297500	0.00922459	-0.0060327		102	292500	-0.0222231	-0.0165714
103	302869	-0.0384316	0.000187681		103	302785	-0.0580582	-0.107832		103	297500	-0.0255223	-0.0060327
104	307570	-0.104109	0.0164573		104	307500	0.0305065	-0.0412631		104	302786	-0.131261	-0.107832
105	312570	-0.0750357	-0.0176477		105	312500	0.0179993	-0.0514477		105	307500	0.00579961	-0.0412631
106	317570	-0.325617	-0.260214		106	317500	-0.333912	-0.285966		106	312500	-0.0724701	-0.0514477
107	322570	0.0667886	0.194723		107	322500	0.0630151	0.10464		107	317500	-0.0682449	-0.285966
108	327570	-0.387678	-0.270586		108	327500	-0.462829	-0.395981		108	322500	-0.00771023	0.10464
109	332570	-0.318485	-0.246272		109	332500	-0.401495	-0.376096		109	327500	-0.094959	-0.395981
110	337570	-0.0114859	0.178892		110	337500	0.122255	0.0581887		110	332500	-0.118228	-0.376096
111	342570	-0.190166	-0.0937068		111	342500	-0.139162	-0.152033		111	337500	0.088876	0.0581887
112	347570	-0.200734	-0.07862		112	347500	-0.217677	-0.241264		112	342500	-0.138095	-0.152033
113	352570	-0.201822	-0.184356		113	352500	-0.20774	-0.226773		113	347500	-0.0714459	-0.241264
114	357570	-0.0299652	-0.0573641		114	357500	-0.0727528	-0.0899179		114	352500	-0.0807954	-0.226773
115	362570	-0.293403	-0.114425		115	362500	-0.180589	-0.232366		115	357500	0.0111354	-0.0899179
116	367570	-0.308124	-0.302681		116	367500	-0.289581	-0.31148		116	362500	-0.0204384	-0.232366
117	372570	0.118439	0.20531		117	372500	0.196027	0.148868		117	367500	-0.0994405	-0.31148
118	377570	-0.00780373	0.00625318		118	377500	0.000826721	-0.0718147		118	372500	-0.0764131	0.148868
119	382570	-0.0509495	0.0339814		119	382500	-0.077942	-0.0248947		119	377500	-0.068211	-0.0718147
120	387570	-0.159364	-0.164608		120	387500	-0.242499	-0.230471		120	382500	-0.0745022	-0.0248947
121	392570	-0.0861422	0.00976645		121	392500	-0.0166146	-0.0167423		121	387500	-0.0715108	-0.230471
122	397570	-0.0542811	-0.0989719		122	397500	-0.123299	-0.136044		122	392500	-0.0364219	-0.0167423
123	402570	-0.190273	-0.162199		123	402500	-0.258333	-0.256958		123	397500	-0.016258	-0.136044
124	407570	-0.31519	-0.140073		124	407500	-0.225156	-0.223048		124	402500	-0.00136584	-0.256958
125	412570	0.113998	0.0717091		125	412500	0.060801	0.0238858		125	407500	-0.123365	-0.223048
126	417570	-0.0526908	0.105981		126	417500	-0.0971319	-0.00751515		126	412500	-0.009025	0.0238858
127	422570	-0.289379	-0.183951		127	422500	-0.327692	-0.360548		127	417500	-0.138332	-0.00751515
128	427570	-0.0167482	0.10149		128	427500	-0.00926638	-0.0377012		128	422500	-0.130553	-0.360548
129	432570	-0.0379598	0.141202		129	432500	0.0987795	0.0407648		129	427500	-0.0451454	-0.0377012
130	437570	-0.402507	-0.453695		130	437500	-0.434971	-0.436394		130	432500	0.0132024	0.0407648
131	442570	-0.268685	-0.231347		131	442500	-0.194056	-0.228989		131	437500	-0.117405	-0.436394
132	447570	0.0169368	0.124831		132	447500	0.0390106	0.0364626		132	442500	-0.0448646	-0.228989
133	452570	0.348591	0.648958		133	452500	0.579762	0.494962		133	447500	0.0719205	0.0364626
134	457570	-0.024006	0.0375073		134	457500	0.0736447	-0.0428394		134	452500	-0.0398558	0.494962
135	462570	0.146276	0.282206		135	462500	0.100292	0.102706		135	457500	-0.0652342	-0.0428394
136	467570	0.471235	0.670113		136	467500	0.562782	0.43775		136	462500	-0.0709809	0.102706
137	472570	0.497366	0.490983		137	472500	0.53996	0.582034		137	467500	-0.150503	0.43775
138	477377	-0.0394941	0.175917		138	477290	-0.0402382	-0.0532552		138	472500	0.137224	0.582034
139	482570	-0.0393723	-0.0501714		139	482500	-0.0223107	-0.00660593		139	477289	-0.177311	-0.0532552
140	487570	0.174136	0.46174		140	487500	0.23776	0.260501		140	482500	0.050985	-0.00660593
141	492570	0.104024	0.504171		141	492500	0.339238	0.267922		141	487500	-0.0784853	0.260501
142	497570	-0.0312109	-0.0516384		142	497500	-0.0968282	-0.0843644		142	492500	-0.125853	0.267922
143	502570	0.576936	0.7365		143	502500	0.642625	0.647873		143	497500	-0.0823953	-0.0843644
144	507570	0.0183757	-0.055215		144	507500	-0.201016	-0.076214		144	502500	0.0430604	0.647873
145	512570	0.00429431	0.00722955		145	512500	-0.0752888	-0.0235627		145	507500	-0.135436	-0.076214
146	517570	0.344246	0.214614		146	517500	0.239614	0.283959		146	512500	-0.0845354	-0.0235627
147	522570	-0.120213	-0.27593		147	522500	-0.332646	-0.265782		147	517500	0.0545638	0.283959
148	527570	0.0646343	0.0573486		148	527500	0.0279934	0.0720882		148	522500	-0.168	-0.265782
149	532570	-0.187543	-0.0923695		149	532500	-0.0965216	-0.163026		149	527500	-0.00939718	0.0720882
150	537570	-0.206943	-0.120536		150	537500	-0.194213	-0.174221		150	532500	-0.0474759	-0.163026
151	542570	-0.126584	-0.136624		151	542500	-0.186674	-0.170348		151	537500	0.0127723	-0.174221
152	547570	-0.0491266	0.0279391		152	547500	-0.0548365	-0.0328025		152	542500	-0.0690305	-0.170348
153	552570	-0.101956	-0.169772		153	552500	-0.115968	-0.154435		153	547500	0.0240595	-0.0328025
154	557570	-0.126135	-0.0514316		154	557500	-0.0725991	-0.116415		154	552500	-0.042796	-0.154435
155	562570	-0.186185	0.0149222		155	562500	-0.0391014	-0.0972281		155	557500	-0.091764	-0.116415
156	567570	-0.310522	-0.325666		156	567500	-0.292575	-0.316189		156	562500	-0.0357933	-0.0972281
157	572570	-0.27982	-0.247561		157	572500	-0.30547	-0.277286		157	567500	-0.0614055	-0.316189
158	577570	-0.149867	-0.0288786		158	577500	-0.0757521	-0.095778		158	572500	-0.0133858	-0.277286
159	582570	0.159709	0.18825		159	582500	0.300068	0.205016		159	577500	-0.0311427	-0.095778
160	587570	-0.00318536	0.0140045		160	587500	0.0276912	-0.0142568		160	582500	-0.0126389	0.205016
161	592605	-0.0880497	-0.0162404		161	592525	-0.105602	-0.125713		161	587500	-0.00885721	-0.0142568
162	597570	-0.224193	-0.178045		162	597500	-0.19851	-0.217599		162	592523	-0.100029	-0.125713
163	602570	-0.159204	-0.0832441		163	602500	-0.133309	-0.151104		163	597500	-0.0353708	-0.217599
164	607570	-0.223062	-0.196799		164	607500	-0.247297	-0.226551		164	602500	0.0362656	-0.151104
165	612570	0.0429378	-0.0211636		165	612500	0.0622807	0.0528015		165	607500	-0.135718	-0.226551
166	617570	0.0590356	0.0104377		166	617500	0.0477799	0.0141728		166	612500	-0.0702991	0.0528015
167	622570	-0.274733	-0.235971		167	622500	-0.262507	-0.289099		167	617500	-0.0443444	0.0141728
168	627570	0.127342	0.236595		168	627500	0.319609	0.190444		168	622500	-0.0743172	-0.289099
169	632570	0.472892	0.4391		169	632500	0.381238	0.453172		169	627500	0.0244207	0.190444
170	637570	1.05657	0.858388		170	637500	0.760761	0.978648		170	632500	-0.100631	0.453172
171	642537	0.535906	0.704235		171	642465	0.544526	0.563968		171	637500	0.0370454	0.978648
172	647570	-0.0819504	0.0220968		172	647500	-0.0829149	-0.0737944		172	642472	-0.0747346	0.563968
173	652570	0.28544	0.385218		173	652500	0.316313	0.352413		173	647500	-0.0169797	-0.0737944
174	657570	0.260609	0.0464932		174	657500	-0.00386331	0.123018		174	652500	-0.0737537	0.352413
175	662570	0.19303	0.43458		175	662500	0.224745	0.208311		175	657500	-0.0623743	0.123018
176	667570	0.395569	0.494614		176	667500	0.431822	0.441938		176	662500	-0.0986664	0.208311
177	672570	0.221087	0.0831909		177	672500	0.027485	0.0860096		177	667500	0.0089339	0.441938
178	677570	0.239814	0.381407		178	677500	0.201436	0.30977		178	672500	-0.0706644	0.0860096
179	682570	0.156677	0.499901		179	682500	0.391115	0.338983		179	677500	-0.0289642	0.30977
180	687570	0.268639	0.174664		180	687500	0.152722	0.174797		180	682500	0.0386037	0.338983
181	692570	-0.141413	-0.205614		181	692500	-0.137925	-0.132972		181	687500	0.0116907	0.174797
182	697570	0.079375	0.200354		182	697500	0.205029	0.11202		182	692500	-0.0791868	-0.132972
183	702570	0.270402	0.58246		183	702500	0.622667	0.398049		183	697500	-0.0322935	0.11202
184	707570	0.0491045	0.0617009		184	707500	0.0732007	0.0535822		184	702500	-0.191611	0.398049
185	712570	0.217585	0.0941391		185	712500	0.0879958	0.15084		185	707500	-0.043731	0.0535822
186	717570	0.128539	0.158676		186	717500	0.126793	0.171233		186	712500	-0.0083225	0.15084
187	722570	-0.127077	0.0100995		187	722500	-0.0933041	-0.104266		187	717500	-0.010028	0.171233
188	727570	-0.186087	-0.228374		188	727500	-0.16007	-0.175256		188	722500	-0.056746	-0.104266
189	732570	0.125829	0.0335786		189	732500	0.0448847	0.0986381		189	727500	-0.00882237	-0.175256
190	737570	0.891684	0.909552		190	737500	0.802317	0.916682		190	732500	-0.0361976	0.0986381
191	742570	0.438888	0.491991		191	742500	0.487084	0.500503		191	737500	0.014354	0.916682
192	747570	0.339318	0.231809		192	747500	0.197241	0.290025		192	742500	0.0564714	0.500503
193	752570	0.0259638	-0.0822409		193	752500	-0.120545	-0.0285238		193	747500	-0.0242329	0.290025
194	757570	-0.11643	-0.216399		194	757500	-0.221731	-0.154899		194	752500	-0.0914891	-0.0285238
195	762570	0.0427543	0.0742092		195	762500	0.045922	0.0626055		195	757500	-0.0707731	-0.154899
196	767570	-0.00506174	-0.000570909		196	767500	-0.0927442	-0.0585475		196	762500	0.0286901	0.0626055
197	772570	-0.0592353	0.0449809		197	772500	0.0530976	0.00895772		197	767500	-0.0395282	-0.0585475
198	777570	0.0305309	0.157176		198	777500	0.0737294	0.078969		198	772500	-0.0426337	0.00895772
199	782570	-0.0964687	-0.0685236		199	782500	-0.0589695	-0.0287822		199	777500	-2.28141e-05	0.078969
200	787570	-0.201066	-0.188426		200	787500	-0.251757	-0.238443		200	782500	0.00352941	-0.0287822
201	792570	-0.17836	-0.100973		201	792500	-0.128689	-0.178006		201	787500	0.00307076	-0.238443
202	797570	-0.0119001	0.134528		202	797500	-0.116904	0.0025772		202	792500	-0.0289191	-0.178006
203	802570	0.243253	0.219363		203	802500	0.152735	0.1778		203	797500	0.00817493	0.0025772
204	807449	0.0286532	0.000782045		204	807551	-0.57751	-0.663744		204	802500	-0.00196059	0.1778
205	2495.13	0.587104	0.368726		205	2495.11	0.187184	0.159594		205	807509	-0.661443	-0.663744
206	7243.68	0.170463	0.0888732		206	7494.8	-0.659373	-0.645108		206	2494.61	-0.239795	0.159594
207	13181.1	-0.32433	-0.353021		207	12724.5	-0.790353	-0.70864		207	7413.26	-0.754495	-0.645108
208	17501.5	0.239815	0.0339382		208	17500.5	0.0467776	0.0636145		208	13046.5	-0.639364	-0.70864
209	22501.5	0.199164	0.0638427		209	22500.5	0.226189	0.160681		209	17500.5	-0.195504	0.0636145
210	27501.5	0.00175765	-0.108673		210	27500.5	-0.0617511	-0.0667936		210	22500.5	0.0524951	0.160681
211	32501.5	0.0724132	-0.215519		211	32500.5	-0.0842921	-0.0316792		211	27500.5	-0.0652085	-0.0667936
212	37501.5	0.709267	0.525554		212	37500.5	0.556164	0.625283		212	32500.5	-0.0582873	-0.0316792
213	42501.5	0.639226	0.475668		213	42500.5	0.601283	0.593202		213	37500.5	-0.0301079	0.625283
214	47501.5	0.840603	0.82288		214	47500.5	0.636433	0.800662		214	42500.5	-0.0938866	0.593202
215	52501.5	0.705403	0.902424		215	52500.5	0.840254	0.731737		215	47500.5	-0.125915	0.800662
216	57501.5	0.249629	0.380447		216	57500.5	0.23853	0.24944		216	52500.5	-0.299214	0.731737
217	62501.5	1.20188	1.23502		217	62500.5	1.06048	1.19892		217	57500.5	-0.150508	0.24944
218	67501.5	2.47934	2.21263		218	67500.5	1.81722	2.34583		218	62500.5	-0.0742414	1.19892
219	72501.5	1.33932	1.1062		219	72500.5	1.0146	1.23978		219	67500.5	0.0136519	2.34583
220	77501.5	0.79521	1.1331		220	77500.5	0.970115	0.949802		220	72500.5	-0.00721296	1.23978
221	82329.9	0.0917691	0.209843		221	82408.9	0.0483393	0.0067058		221	77500.5	-0.0445915	0.949802
222	92846.5	0.5978	1.12924		222	85002	NaN	-0.885399		222	82393.8	-0.19799	0.0067058
223	97501.5	1.08349	0.923204		223	92788	0.940223	0.740102		223	85004	-0.877236	-0.885399
224	102502	1.57894	1.84988		224	97500.5	0.676866	0.961003		224	92788	-0.0700847	0.740102
225	107502	1.18133	1.94118		225	102500	1.42736	1.66433		225	97500.5	-0.0446918	0.961003
226	112502	-0.254739	-0.251431		226	107500	1.52372	1.47972		226	102500	-0.0651135	1.66433
227	117502	-0.426145	-0.374063		227	112500	-0.341142	-0.252648		227	107500	-0.0381338	1.47972
228	122486	0.0359296	0.310919		228	117500	-0.468408	-0.446628		228	112500	-0.0910301	-0.252648
229	127502	-0.294036	-0.244082		229	122489	0.0492541	0.118479		229	117500	-0.10957	-0.446628
230	132502	-0.000839714	0.162919		230	127500	-0.359678	-0.381784		230	122500	-0.114185	0.118479
231	137502	-0.0493128	-0.0856205		231	132500	-0.0446297	0.0424665		231	127500	-0.0821249	-0.381784
232	142502	-0.455178	-0.410104		232	137500	-0.105472	-0.162478		232	132500	-0.0961729	0.0424665
233	147502	-0.197043	-0.208777		233	142500	-0.485946	-0.444821		233	137500	-0.209543	-0.162478
234	152502	-0.517574	-0.322186		234	147500	-0.176851	-0.205639		234	142500	-0.139221	-0.444821
235	157502	-0.085943	-0.108355		235	152500	-0.500569	-0.485235		235	147500	-0.042363	-0.205639
236	162502	-0.244153	-0.145245		236	157500	-0.0735184	-0.0950561		236	152500	-0.196773	-0.485235
237	167423	-0.324067	-0.271579		237	162500	-0.238923	-0.192115		237	157500	-0.084752	-0.0950561
238	172502	-0.00378502	-0.0773464		238	167422	-0.409026	-0.4295		238	162500	-0.138106	-0.192115
239	177502	-0.385307	-0.257911		239	172500	-0.00875997	-0.0500599		239	167479	-0.216817	-0.4295
240	182502	-0.216054	-0.304436		240	177500	-0.333497	-0.330994		240	172500	0.01646	-0.0500599
241	187502	0.137924	0.0769386		241	182500	-0.326317	-0.302288		241	177500	0.00750716	-0.330994
242	192502	0.123238	0.0365032		242	187500	0.0310939	0.0605841		242	182500	-0.137833	-0.302288
243	197159	-0.0157496	-0.0116677		243	192500	0.0131481	0.107464		243	187500	0.0275332	0.0605841
244	202992	0.298287	0.0949835		244	197160	-0.168709	-0.136298		244	192500	-0.00829283	0.107464
245	207502	1.25806	1.2146		245	202992	0.114405	0.223096		245	197160	-0.120617	-0.136298
246	212502	2.22939	3.45231		246	207500	1.07905	1.24365		246	202992	-0.0465916	0.223096
247	217502	1.88672	1.63976		247	212500	2.79352	2.67874		247	207500	-0.12438	1.24365
248	222502	1.36309	1.66675		248	217500	1.45868	1.78078		248	212500	-0.139656	2.67874
249	227502	1.07924	1.69691		249	222500	1.42241	1.48195		249	217500	-0.103821	1.78078
250	232502	2.49707	1.8248		250	227500	1.42927	1.30465		250	222500	-0.1713	1.48195
251	237502	0.638925	0.669055		251	232500	1.51692	2.14084		251	227500	-0.0868261	1.30465
252	242502	1.16764	0.733788		252	237500	0.651802	0.668443		252	232500	-0.0685306	2.14084
253	247502	1.57575	1.41585		253	242500	0.814324	1.00837		253	237500	-0.000892493	0.668443
254	252502	2.26585	1.81912		254	247500	1.30638	1.48746		254	242500	-0.0764053	1.00837
255	257502	1.34085	0.474705		255	252500	1.61372	2.02805		255	247500	-0.0983418	1.48746
256	262502	0.54796	0.661034		256	257500	0.473794	0.978886		256	252500	-0.106879	2.02805
257	267502	1.04088	0.653193		257	262500	0.551087	0.557265		257	257500	-0.174884	0.978886
258	272502	1.31947	0.539955		258	267500	0.713656	0.823905		258	262500	0.0280244	0.557265
259	277502	0.809837	0.231138		259	272500	0.763689	1.0422		259	267500	-0.0570457	0.823905
260	282502	0.637409	0.201213		260	277500	0.352903	0.550498		260	272500	-0.0249969	1.0422
261	287502	-0.172262	-0.331905		261	282500	0.11718	0.353197		261	277500	-0.0369184	0.550498
262	292440	-0.653821	-0.482651		262	287500	-0.317481	-0.244536		262	282500	-0.0664773	0.353197
263	297502	0.0388904	-0.0119036		263	292440	-0.719474	-0.724495		263	287500	-0.155264	-0.244536
264	302502	0.0523215	-0.0386418		264	297500	-0.0251697	0.0309804		264	292441	-0.510498	-0.724495
265	307502	-0.172436	-0.12059		265	302500	-0.113348	-0.135778		265	297500	-0.10259	0.0309804
266	312534	-0.369253	-0.323036		266	307500	-0.452021	-0.469562		266	302500	-0.157537	-0.135778
267	1591.87	0.00538869	0.0931018		267	312533	-0.422924	-0.41372		267	307500	-0.298633	-0.469562
268	5574.5	-0.0155235	0.0610583		268	1936.52	-0.667116	-0.685035		268	312533	-0.0947147	-0.41372
269	14035.8	0.0201117	-0.00852273		269	5574	-0.853702	-0.822866		269	2003.5	-0.653085	-0.685035
270	18630.4	-0.106239	-0.158289		270	13799.2	-0.890159	-0.879251		270	5569	-0.829403	-0.822866
271	22501.5	-0.08429	-0.0863832		271	18441.3	-0.509046	-0.492399		271	13564.4	-0.877236	-0.879251
272	27501.5	-0.237704	-0.293394		272	22500.5	-0.103255	-0.0910096		272	18317.4	-0.456268	-0.492399
273	32501.5	-0.110706	-0.151354		273	27500.5	-0.253324	-0.268232		273	22500.5	-0.0194369	-0.0910096
274	37501.5	0.0254779	0.00709318		274	32500.5	-0.135945	-0.0956496		274	27500.5	-0.202	-0.268232
275	42348	-0.175452	-0.0976488		275	37500.5	0.0215797	0.0256127		275	32500.5	-0.000204395	-0.0956496
276	47560	0.0602776	0.033241		276	42353.5	-0.171655	-0.211493		276	37500.5	0.0357018	0.0256127
277	52501.5	-0.166309	-0.107638		277	47531	-0.0580436	-0.0074674		277	42353.5	-0.120957	-0.211493
278	57501.5	-0.0236807	0.000936131		278	52500.5	-0.135044	-0.156854		278	47531	-0.0427653	-0.0074674
279	62501.5	0.146611	0.349628		279	57500.5	-0.0153153	-0.0516069		279	52500.5	-0.0352853	-0.156854
280	67501.5	-0.142583	-0.16098		280	62500.5	0.293572	0.268851		280	57500.5	-0.0958092	-0.0516069
281	72501.5	-0.0903578	-0.118399		281	67500.5	-0.164031	-0.15087		281	62500.5	-0.116221	0.268851
282	77501.5	-0.0625699	-0.000567612		282	72500.5	-0.137152	-0.11207		282	67500.5	-0.10137	-0.15087
283	82501.5	-0.133328	-0.125801		283	77500.5	-0.0886214	-0.0825481		283	72500.5	-0.0415838	-0.11207
284	87501.5	-0.0781467	-0.0764391		284	82500.5	-0.16742	-0.14221		284	77500.5	-0.0603523	-0.0825481
285	92501.5	-0.146744	-0.0942808		285	87500.5	-0.0321011	-0.067353		285	82500.5	-0.0457347	-0.14221
286	97501.5	-0.0344324	0.00147045		286	92500.5	-0.106963	-0.116062		286	87500.5	0.00329215	-0.067353
287	102502	0.00751305	0.105077		287	97500.5	-0.0249657	-0.0519984		287	92500.5	-0.0588903	-0.116062
288	107502	0.289808	0.529038		288	102500	0.0716767	0.0370924		288	97500.5	-0.0282518	-0.0519984
289	112502	-0.0512432	-0.000825455		289	107500	0.4006	0.359973		289	102500	-0.0131113	0.0370924
290	117502	-0.335968	-0.258855		290	112500	-0.00806544	-0.0739043		290	107500	-0.0377439	0.359973
291	122502	-0.209059	-0.153343		291	117500	-0.396312	-0.377919		291	112500	-0.024833	-0.0739043
292	127283	-0.134867	-0.111229		292	122500	-0.173329	-0.238224		292	117500	-0.078439	-0.377919
293	132502	0.0542227	0.170166		293	127282	-0.0821474	-0.165233		293	122500	-0.0690937	-0.238224
294	137502	-0.178255	-0.130188		294	132500	-0.00280139	0.00815945		294	127282	-0.0304609	-0.165233
295	142502	-0.126395	-0.0864634		295	137500	-0.132753	-0.165753		295	132500	-0.094347	0.00815945
296	147502	0.313854	0.438344		296	142500	-0.103039	-0.106555		296	137500	-0.0315453	-0.165753
297	152502	0.49319	0.324931		297	147500	0.488982	0.401268		297	142500	-0.058334	-0.106555
298	157502	-0.001469	0.122411		298	152500	0.329189	0.42706		298	147500	-0.0652463	0.401268
299	162502	0.37568	0.37587		299	157500	0.00132212	0.0458311		299	152500	-0.00869702	0.42706
300	167502	0.203673	0.293408		300	162500	0.29391	0.370301		300	157500	0.00317212	0.0458311
301	172502	-0.00991684	0.0522095		301	167500	0.237405	0.244953		301	162500	-0.0546877	0.370301
302	177502	0.220521	0.261039		302	172500	0.041574	-0.000707726		302	167500	-0.0135057	0.244953
303	182502	0.0771028	0.0114582		303	177500	0.285104	0.267049		303	172500	-0.150111	-0.000707726
304	187502	-0.117054	-0.248007		304	182500	-0.0376337	0.0530524		304	177500	0.0242533	0.267049
305	192502	-0.107735	-0.217895		305	187500	-0.252722	-0.207039		305	182500	-0.0123117	0.0530524
306	197502	0.546806	0.463601		306	192500	-0.243976	-0.155607		306	187500	-0.0771008	-0.207039
307	202502	0.52838	0.51949		307	197500	0.447801	0.53598		307	192500	-0.0684485	-0.155607
308	207502	0.400156	0.272908		308	202500	0.35971	0.508825		308	197500	0.0166474	0.53598
309	212502	0.0693051	0.366957		309	207500	0.196075	0.272701		309	202500	-0.0396562	0.508825
310	217502	-0.199018	-0.11717		310	212500	0.154497	0.152935		310	207500	0.0435174	0.272701
311	222502	-0.320901	-0.223102		311	217500	-0.201624	-0.232881		311	212500	-0.0630437	0.152935
312	227502	-0.113356	-0.133534		312	222500	-0.399919	-0.338626		312	217500	-0.0668401	-0.232881
313	232502	-0.147328	0.00659455		313	227500	-0.264931	-0.241629		313	222500	-0.0714682	-0.338626
314	237502	0.103564	0.250461		314	232500	-0.0517826	-0.0957211		314	227500	-0.0804158	-0.241629
315	242502	-0.12185	-0.0861591		315	237500	0.170906	0.132953		315	232500	-0.0129803	-0.0957211
316	247502	-0.165769	-0.139205		316	242500	-0.0907382	-0.122042		316	237500	0.0241678	0.132953
317	252502	-0.221149	-0.182987		317	247500	-0.135853	-0.142313		317	242500	-0.0434413	-0.122042
318	257502	-0.0701637	-0.110424		318	252500	-0.264891	-0.189259		318	247500	0.0316645	-0.142313
319	262502	-0.219876	-0.106795		319	257500	-0.178053	-0.12089		319	252500	-0.0394434	-0.189259
320	267502	-0.0648555	0.000910454		320	262500	-0.157698	-0.168605		320	257500	-0.0434876	-0.12089
321	272502	-0.0889673	0.0401255		321	267500	0.00302541	-0.0145895		321	262500	-0.0286813	-0.168605
322	277502	0.00188161	0.0355518		322	272500	-0.0855659	-0.0466325		322	267500	0.0051453	-0.0145895
323	282502	-0.109787	-0.147595		323	277500	0.0066654	0.00296381		323	272500	-0.0694053	-0.0466325
324	287502	0.0654606	0.205077		324	282500	-0.120835	-0.114439		324	277500	-0.0439636	0.00296381
325	292502	-0.0804593	-0.0974995		325	287500	0.163932	0.124272		325	282500	-0.00487963	-0.114439
326	297502	-0.0170222	-0.0172232		326	292500	-0.149023	-0.113729		326	287500	0.0306208	0.124272
327	302502	0.0953149	0.319537		327	297500	-0.126731	-0.0474076		327	292500	-0.00459315	-0.113729
328	307502	-0.326506	-0.22317		328	302500	0.305469	0.21567		328	297500	-0.0842495	-0.0474076
329	312502	-0.0915069	0.00485818		329	307500	-0.26982	-0.363288		329	302500	-0.0257756	0.21567
330	317502	-0.0554997	-0.0201618		330	312500	0.0242894	-0.029706		330	307500	-0.125764	-0.363288
331	322502	-0.335866	-0.218159		331	317500	-0.0170445	-0.0584627		331	312500	0.0134577	-0.029706
332	327502	-0.343256	-0.356828		332	322500	-0.296082	-0.313816		332	317500	-0.0639989	-0.0584627
333	332502	-0.0713734	0.0292414		333	327500	-0.401827	-0.401757		333	322500	-0.111592	-0.313816
334	337502	-0.13819	-0.0827741		334	332500	-0.000700594	-0.0092759		334	327500	-0.141072	-0.401757
335	342502	-0.169488	-0.10742		335	337500	-0.14278	-0.139382		335	332500	-0.105389	-0.0092759
336	347502	-0.294099	-0.294938		336	342500	-0.13084	-0.14788		336	337500	-0.0600179	-0.139382
337	352502	-0.128306	-0.126332		337	347500	-0.343987	-0.323856		337	342500	-0.0320314	-0.14788
338	357502	-0.157215	-0.147192		338	352500	-0.0845902	-0.138362		338	347500	-0.122325	-0.323856
339	362502	-0.213785	0.0130305		339	357500	-0.124047	-0.132862		339	352500	-0.0376012	-0.138362
340	367502	0.339806	0.561631		340	362500	-0.0712562	-0.141267		340	357500	-0.135436	-0.132862
341	372502	-0.02765	0.0753206		341	367500	0.650494	0.500757		341	362500	-0.086411	-0.141267
342	377502	0.0983388	0.0941773		342	372500	-0.0095846	-0.0340317		342	367500	0.034128	0.500757
343	382473	0.253754	0.206116		343	377500	-0.0106905	0.0348545		343	372500	-0.0219915	-0.0340317
344	387502	0.0521841	0.126641		344	382474	0.10117	0.0678181		344	377500	-0.0596249	0.0348545
345	392502	-0.0448506	0.0131273		345	387500	0.0709815	0.0602772		345	382474	-0.165802	0.0678181
346	397502	-0.163397	-0.181483		346	392500	0.0256089	-0.0520691		346	387500	-0.0287575	0.0602772
347	402502	-0.244112	-0.253246		347	397500	-0.0692613	-0.13142		347	392500	-0.0457797	-0.0520691
348	407502	-0.13185	0.00874		348	402500	-0.354049	-0.290935		348	397500	0.0626651	-0.13142
349	412502	-0.0155407	0.0499259		349	407500	-0.0704849	-0.169625		349	402500	-0.0489165	-0.290935
350	417502	-0.0878942	-0.141475		350	412500	0.0430807	0.0434895		350	407500	-0.0197676	-0.169625
351	422502	-0.0920236	-0.0657177		351	417500	-0.178459	-0.13913		351	412500	-0.0612636	0.0434895
352	427502	-0.272989	-0.139599		352	422500	-0.0893174	-0.105523		352	417500	0.00960965	-0.13913
353	432396	-0.14922	-0.0541494		353	427500	-0.242609	-0.254493		353	422500	-0.00673628	-0.105523
354	437504	-0.544126	-0.335125		354	432404	-0.137205	-0.136134		354	427500	-0.0914276	-0.254493
355	442502	-0.209459	-0.104085		355	437503	-0.483452	-0.533887		355	432500	-0.101346	-0.136134
356	447502	-0.326987	-0.236073		356	442500	-0.168678	-0.186652		356	437503	-0.15024	-0.533887
357	452502	-0.198008	-0.0948895		357	447500	-0.245586	-0.288168		357	442500	-0.059659	-0.186652
358	457502	-0.19644	-0.233271		358	452500	-0.202636	-0.229		358	447500	-0.0733076	-0.288168
359	462502	0.0755651	0.180823		359	457500	-0.22888	-0.236153		359	452500	0.00597384	-0.229
360	467502	0.344647	0.438252		360	462500	0.161073	0.102625		360	457500	-0.0248593	-0.236153
361	472524	-0.541106	-0.533736		361	467500	0.330041	0.326009		361	462500	-0.00500069	0.102625
362	477502	-0.340151	-0.318578		362	472523	-0.549938	-0.579826		362	467500	-0.00587887	0.326009
363	482502	-0.042056	0.0697741		363	477500	-0.361121	-0.357536		363	472523	-0.223631	-0.579826
364	487502	-0.377089	-0.241934		364	482500	0.0119351	-0.00685563		364	477500	-0.138186	-0.357536
365	492502	-0.17582	-0.120699		365	487500	-0.289467	-0.298065		365	482500	0.00988301	-0.00685563
366	497502	-0.148962	-0.140726		366	492500	-0.13473	-0.200758		366	487500	-0.0269275	-0.298065
367	502502	-0.2657	-0.162434		367	497500	-0.151199	-0.174805		367	492500	-0.035974	-0.200758
368	507502	-0.310773	-0.235576		368	502500	-0.233924	-0.222766		368	497500	0.0361038	-0.174805
369	511868	-0.218376	-0.235163		369	507500	-0.278679	-0.283347		369	502500	-0.00146405	-0.222766
370	519591	-0.106274	-0.0484315		370	511870	-0.314575	-0.346687		370	507500	-0.132468	-0.283347
371	522273	-0.206715	-0.15113		371	519563	-0.703173	-0.6093		371	511890	-0.235968	-0.346687
372	526663	0.00799948	-0.031743		372	522255	-0.5875	-0.588244		372	519563	-0.692492	-0.6093
373	539011	0.426227	0.367919		373	526660	-0.692292	-0.718977		373	522255	-0.420964	-0.588244
374	542502	-0.454797	-0.295756		374	539010	0.016928	0.367481		374	526663	-0.686818	-0.718977
375	547502	0.0177361	0.179155		375	542500	-0.291935	-0.37493		375	539010	-0.230207	0.367481
376	552502	0.0514482	0.28446		376	547500	0.119186	0.0623534		376	542500	-0.063635	-0.37493
377	557502	-0.240931	-0.127152		377	552500	0.199964	0.132546		377	547500	-0.121794	0.0623534
378	562502	-0.171755	-0.0524529		378	557500	-0.216809	-0.207277		378	552500	0.00200217	0.132546
379	567502	-0.230858	-0.16539		379	562500	-0.163359	-0.12949		379	557500	-0.0951411	-0.207277
380	572502	-0.274829	-0.205271		380	567500	-0.291878	-0.278009		380	562500	-0.0447076	-0.12949
381	577502	-0.289252	-0.123994		381	572500	-0.242184	-0.254346		381	567500	-0.033276	-0.278009
382	582502	-0.288996	-0.332388		382	577500	-0.162569	-0.238487		382	572500	0.018761	-0.254346
383	587502	-0.351565	-0.342809		383	582500	-0.304298	-0.298807		383	577500	-0.0229124	-0.238487
384	592502	0.248958	0.548339		384	587500	-0.347077	-0.375433		384	582500	-0.0209642	-0.298807
385	597502	-0.194133	-0.114319		385	592500	0.477752	0.364591		385	587500	-0.102032	-0.375433
386	602502	0.00180051	0.145315		386	597500	-0.247992	-0.295034		386	592500	0.0120796	0.364591
387	607502	-0.275859	-0.248634		387	602500	0.0348621	0.0621072		387	597500	-0.238946	-0.295034
388	612502	0.0116782	0.0490732		388	607500	-0.347429	-0.337388		388	602500	-0.0742817	0.0621072
389	617502	-0.118569	-0.101673		389	612500	-0.0346108	0.0219026		389	607500	-0.206895	-0.337388
390	622502	-0.317149	-0.174788		390	617500	-0.0979536	-0.105889		390	612500	0.0138831	0.0219026
391	627502	-0.200832	-0.171405		391	622500	-0.310819	-0.268712		391	617500	-0.00732542	-0.105889
392	632502	0.126528	0.218987		392	627500	-0.205591	-0.195399		392	622500	-0.0679678	-0.268712
393	637502	0.0739336	0.153057		393	632500	0.124235	0.0957826		393	627500	0.0143405	-0.195399
394	642502	4.86699e-05	-0.0144609		394	637500	0.134729	0.0950774		394	632500	-0.00917148	0.0957826
395	645348	-0.100975	0.0228264		395	642500	-0.0710458	0.00381401		395	637500	-0.10048	0.0950774
396	653232	-0.545714	-0.399613		396	645348	-0.309066	-0.589431		396	642500	0.0257968	0.00381401
397	657502	-0.0235826	-0.0982027		397	653232	-0.43444	-0.500375		397	645348	-0.627375	-0.589431
398	662502	0.207721	0.0109109		398	657500	-0.0623238	-0.0545471		398	653232	-0.171956	-0.500375
399	667495	-0.113387	-0.122325		399	662500	-0.014172	0.0983183		399	657500	0.0192574	-0.0545471
400	672502	0.161633	0.144473		400	667494	-0.2377	-0.153767		400	662500	-0.0551325	0.0983183
401	677502	0.409747	0.337052		401	672500	0.0826791	0.15544		401	667494	-0.121895	-0.153767
402	682502	-0.0537879	0.0630055		402	677500	0.267018	0.358325		402	672500	0.0331854	0.15544
403	687502	-0.0851922	-0.131795		403	682500	0.0499295	0.00448889		403	677500	-0.0414689	0.358325
404	692502	0.163757	0.21963		404	687500	-0.14856	-0.0982645		404	682500	-0.0419932	0.00448889
405	697502	0.543599	0.691643		405	692500	0.183783	0.215186		405	687500	-0.01527	-0.0982645
406	702502	0.486938	0.358103		406	697500	0.510129	0.535211		406	692500	0.0424349	0.215186
407	707502	0.735498	0.629622		407	702500	0.311667	0.4189		407	697500	-0.0403933	0.535211
408	712502	0.396032	0.334231		408	707500	0.595101	0.693336		408	702500	-0.0549792	0.4189
409	717502	-0.0397109	-0.00994682		409	712500	0.214456	0.292942		409	707500	0.0894346	0.693336
410	722502	0.352893	0.534781		410	717500	-0.146771	-0.0880491		410	712500	-0.0103673	0.292942
411	727502	-0.121871	-0.162436		411	722500	0.309585	0.381754		411	717500	-0.0756573	-0.0880491
412	732502	-0.00681821	-0.0533323		412	727500	-0.227338	-0.188008		412	722500	-0.128609	0.381754
413	737502	-0.0255718	-0.181478		413	732500	-0.0370569	-0.00966615		413	727500	-0.114205	-0.188008
414	742502	0.121724	0.260843		414	737500	-0.160502	-0.133388		414	732500	-0.0173878	-0.00966615
415	747502	0.152998	0.11335		415	742500	0.189881	0.220446		415	737500	-0.094622	-0.133388
416	752502	-0.1127	-0.0361705		416	747500	0.0806842	0.0875495		416	742500	-0.0424556	0.220446
417	756988	-0.0927954	0.01945		417	752500	-0.103888	-0.0668232		417	747500	-0.0348287	0.0875495
418	762502	0.0554477	-0.0829355		418	757134	-0.29141	-0.323214		418	752500	-0.0889739	-0.0668232
419	767502	0.378076	0.685993		419	762500	-0.0937321	-0.0464263		419	757131	-0.351511	-0.323214
420	772502	0.0105816	0.196986		420	767500	0.552292	0.492741		420	762500	-0.062826	-0.0464263
421	777502	0.0618976	0.0285936		421	772500	0.104267	0.0485599		421	767500	0.0118874	0.492741
422	782502	0.274779	0.18083		422	777500	-0.00413374	0.0462778		422	772500	-0.11306	0.0485599
423	787502	-0.112256	-0.165599		423	782500	0.261811	0.266388		423	777500	-0.0113587	0.0462778
424	792502	0.150585	0.268957		424	787500	-0.202716	-0.181801		424	782500	0.0323182	0.266388
425	797502	0.169525	0.100087		425	792500	0.158021	0.184709		425	787500	-0.110538	-0.181801
426	801759	-0.00657352	0.0932455		426	797500	0.134387	0.135918		426	792500	-0.0518541	0.184709
427	807726	0.323786	0.622381		427	801872	-0.168211	-0.124004		427	797500	0.0103889	0.135918
428	812502	0.0892201	0.256519		428	807726	0.463138	0.453717		428	801821	-0.180983	-0.124004
429	817502	0.316799	0.485391		429	812500	0.23583	0.153299		429	807726	-0.0179631	0.453717
430	822502	0.0782612	-0.0118845		430	817500	0.225603	0.368123		430	812500	-0.0851127	0.153299
431	827502	0.76312	0.657375		431	822500	-0.144262	-0.0222477		431	817500	-0.068343	0.368123
432	832502	0.83733	1.33645		432	827500	0.42192	0.748097		432	822500	-0.176788	-0.0222477
433	837502	1.29375	2.6437		433	832500	0.984101	0.985907		433	827500	-0.036412	0.748097
434	842502	0.461756	0.673543		434	837500	1.97128	1.84396		434	832500	-0.107445	0.985907
435	847502	0.0979691	0.0733414		435	842500	0.451457	0.469422		435	837500	-0.0660903	1.84396
436	852502	0.231079	0.234043		436	847500	0.0204212	0.0814855		436	842500	-0.0623494	0.469422
437	857502	0.558713	0.781385		437	852500	0.0895186	0.211137		437	847500	-0.0722707	0.0814855
438	862502	0.0469055	0.0938554		438	857500	0.52825	0.683732		438	852500	-0.135173	0.211137
439	867502	0.210971	0.517491		439	862500	0.0436479	0.0153994		439	857500	0.0176195	0.683732
440	870972	-0.0988319	0.14003		440	867500	0.60927	0.348075		440	862500	-0.184859	0.0153994
441	878092	-0.787654	-0.28969		441	870972	-0.0935398	-0.0972282		441	867500	-0.0133595	0.348075
442	883831	-0.115605	0.00360068		442	878093	-0.939705	-0.955216		442	870974	-0.143871	-0.0972282
443	887502	-0.0335637	0.0521223		443	883718	-0.477599	-0.466043		443	878018	-0.771946	-0.955216
444	892502	0.372228	0.730935		444	887500	0.0190563	0.0269986		444	883658	-0.4611	-0.466043
445	897502	-0.154243	-0.0122645		445	892500	0.622246	0.510122		445	887500	-0.00157126	0.0269986
446	902502	-0.0612823	-0.130922		446	897500	-0.27128	-0.194921		446	892500	-0.0687489	0.510122
447	907502	-0.241573	-0.236031		447	902500	-0.0616069	-0.054742		447	897500	-0.163496	-0.194921
448	912502	-0.244076	-0.08895		448	907500	-0.297814	-0.267123		448	902500	0.0326757	-0.054742
449	917502	0.0440647	0.139347		449	912500	-0.0959396	-0.176457		449	907500	-0.0635033	-0.267123
450	922502	-0.207607	-0.168622		450	917500	0.0418072	0.0649184		450	912500	-0.0566286	-0.176457
451	927502	0.262377	0.632498		451	922500	-0.200447	-0.221234		451	917500	-0.0283841	0.0649184
452	932502	0.0681618	0.148632		452	927500	0.520557	0.387763		452	922500	-0.0707295	-0.221234
453	937502	0.0839622	0.12316		453	932500	0.138283	0.128105		453	927500	-0.0690026	0.387763
454	942502	-0.118148	-0.0453927		454	937500	0.0897186	0.088222		454	932500	-0.127195	0.128105
455	947512	-0.116575	0.00102843		455	942500	-0.0269984	-0.0688217		455	937500	-0.0413189	0.088222
456	952502	0.0811067	0.262958		456	947511	-0.142658	-0.154337		456	942500	0.0616099	-0.0688217
457	957502	0.0357315	0.385597		457	952500	0.15056	0.12743		457	947511	-0.120844	-0.154337
458	962502	-0.225033	-0.139045		458	957500	0.18526	0.176751		458	952500	-0.0524592	0.12743
459	967502	-0.009954	0.0694777		459	962500	-0.210359	-0.199306		459	957500	-0.103185	0.176751
460	972502	-0.249238	-0.243099		460	967500	-0.0496821	-0.02782		460	962500	-0.0571581	-0.199306
461	977502	-0.0298926	0.285608		461	972500	-0.303376	-0.286067		461	967500	-0.0467229	-0.02782
462	980906	-0.0818298	0.000241951		462	977500	0.215302	0.112017		462	972500	-0.0663311	-0.286067
463	993776	-0.0902755	0.105424		463	980905	-0.4608	-0.435818		463	977500	-0.0651366	0.112017
464	997502	-0.0283004	0.10277		464	993776	-0.0713518	-0.0415973		464	980907	-0.402296	-0.435818
465	1.0025e+06	0.104466	0.257147		465	997500	0.0827923	0.041498		465	993774	-0.0873361	-0.0415973
466	1.0075e+06	0.209866	0.31762		466	1.0025e+06	0.153413	0.160328		466	997500	0.0034774	0.041498
467	1.0125e+06	0.0629206	0.303472		467	1.0075e+06	0.225011	0.174333		467	1.0025e+06	-0.0136179	0.160328
468	1.0175e+06	-0.450375	-0.297845		468	1.0125e+06	0.275559	0.18168		468	1.0075e+06	-0.0993326	0.174333
469	1.02249e+06	-0.0488682	0.101242		469	1.0175e+06	-0.351167	-0.434297		469	1.0125e+06	-0.0781778	0.18168
470	1.0275e+06	-0.185718	-0.223273		470	1.02249e+06	-0.0887558	-0.0294713		470	1.0175e+06	-0.127812	-0.434297
471	1.0325e+06	-0.307627	-0.297531		471	1.0275e+06	-0.27113	-0.249606		471	1.02249e+06	-0.0343861	-0.0294713
472	1.0375e+06	0.230238	0.105142		472	1.0325e+06	-0.352299	-0.350188		472	1.0275e+06	-0.0204549	-0.249606
473	1.0425e+06	0.276259	0.174118		473	1.0375e+06	0.00988941	0.208845		473	1.0325e+06	-0.0830758	-0.350188
474	1.0475e+06	0.60576	0.665897		474	1.0425e+06	0.0844671	0.196583		474	1.0375e+06	0.000752663	0.208845
475	1.0525e+06	0.256371	0.601959		475	1.0475e+06	0.436657	0.5843		475	1.0425e+06	-0.0157052	0.196583
476	1.0575e+06	0.23544	0.558685		476	1.0525e+06	0.454241	0.363625		476	1.0475e+06	0.0144919	0.5843
477	1.0625e+06	0.0393398	0.0113573		477	1.0575e+06	0.477844	0.387884		477	1.0525e+06	-0.0891707	0.363625
478	1.0675e+06	-0.169191	-0.256772		478	1.0625e+06	0.0208416	0.0273668		478	1.0575e+06	-0.0298895	0.387884
479	1.0725e+06	-0.124592	-0.0732877		479	1.0675e+06	-0.287916	-0.229691		479	1.0625e+06	0.0192154	0.0273668
480	1.0775e+06	-0.311377	-0.195685		480	1.0725e+06	-0.0702287	-0.117415		480	1.0675e+06	-0.189437	-0.229691
481	1.0825e+06	0.145506	0.250902		481	1.0775e+06	-0.291316	-0.311655		481	1.0725e+06	-0.0329265	-0.117415
482	1.0875e+06	-0.0738579	-0.0921209		482	1.0825e+06	0.214154	0.152242		482	1.0775e+06	-0.122093	-0.311655
483	1.0925e+06	-0.315997	-0.298071		483	1.0875e+06	-0.153972	-0.177537		483	1.0825e+06	-0.017301	0.152242
484	1.09545e+06	-0.427367	-0.173298		484	1.0925e+06	-0.277915	-0.277657		484	1.0875e+06	-0.0611041	-0.177537
485	1.10331e+06	-0.486632	-0.46587		485	1.09546e+06	-0.462687	-0.462786		485	1.0925e+06	-0.0505995	-0.277657
486	1.1075e+06	-0.097182	0.0133732		486	1103248	-0.470948	-0.45434		486	1095456	-0.274699	-0.462786
487	1.1125e+06	-0.318414	-0.28923		487	1.1075e+06	0.00265507	-0.0403683		487	1.10325e+06	-0.271711	-0.45434
488	1.1175e+06	-0.111411	-0.222603		488	1.1125e+06	-0.283684	-0.292099		488	1.1075e+06	-0.0326711	-0.0403683
489	1.1225e+06	-0.200171	-0.209209		489	1.1175e+06	-0.151912	-0.147071		489	1.1125e+06	-0.0848271	-0.292099
490	1.1275e+06	0.0887218	0.282755		490	1.1225e+06	-0.249384	-0.226203		490	1.1175e+06	-0.00618486	-0.147071
491	1.1325e+06	-0.15165	-0.186342		491	1.1275e+06	0.28893	0.231628		491	1.1225e+06	-0.111348	-0.226203
492	1.1375e+06	0.0856064	-0.0379559		492	1.1325e+06	-0.167274	-0.162859		492	1.1275e+06	0.045369	0.231628
493	1.1425e+06	0.208853	0.169325		493	1.1375e+06	-0.0692617	0.0110917		493	1.1325e+06	-0.0713392	-0.162859
494	1.1475e+06	0.159499	0.118918		494	1.1425e+06	0.0736193	0.161337		494	1.1375e+06	0.0348404	0.0110917
495	1.15223e+06	0.0587605	0.00769558		495	1.1475e+06	0.113635	0.167663		495	1.1425e+06	-0.0164402	0.161337
496	1163127	0.175531	0.361097		496	1.15224e+06	-0.172165	-0.0715696		496	1.1475e+06	0.0180385	0.167663
497	1.1675e+06	-0.0213801	0.0441055		497	1.16312e+06	0.152857	0.169357		497	1152245	-0.136037	-0.0715696
498	1.1725e+06	-0.208597	-0.0337455		498	1.1675e+06	0.0347378	-0.0226869		498	1.16312e+06	-0.155698	0.169357
499	1.17753e+06	-0.231969	-0.240729		499	1.1725e+06	-0.0142063	-0.140648		499	1.1675e+06	-0.0170196	-0.0226869
500	1.1825e+06	-0.214355	-0.114665		500	1.17752e+06	-0.297258	-0.310025		500	1.1725e+06	0.043893	-0.140648
501	1.1875e+06	-0.447205	-0.3207		501	1.1825e+06	-0.124797	-0.147248		501	1.17752e+06	-0.121176	-0.310025
502	1.1925e+06	0.00613194	0.015735		502	1.1875e+06	-0.413504	-0.399034		502	1.1825e+06	-0.0294977	-0.147248
503	1.1975e+06	-0.188236	-0.19846		503	1.1925e+06	-0.0534845	-0.0603025		503	1.1875e+06	-0.147962	-0.399034
504	1.2025e+06	-0.450622	-0.48283		504	1.1975e+06	-0.167719	-0.164823		504	1.1925e+06	0.036123	-0.0603025
505	1205923	-0.259778	-0.223874		505	1.2025e+06	-0.451625	-0.43341		505	1.1975e+06	0.0481876	-0.164823
506	1213737	-0.228381	-0.124433		506	1.20593e+06	-0.157842	-0.299428		506	1.2025e+06	-0.0742342	-0.43341
507	1.2175e+06	-0.231164	-0.299317		507	1213736	-0.21647	-0.228074		507	1.20593e+06	3.85966e-05	-0.299428
508	1.2225e+06	-0.348559	-0.322237		508	1.2175e+06	-0.326245	-0.271801		508	1213736	-0.07144	-0.228074
509	1.2275e+06	-0.134879	-0.0919823		509	1.2225e+06	-0.350481	-0.341773		509	1.2175e+06	-0.0732803	-0.271801
510	1.2325e+06	-0.019454	-0.00396409		510	1.2275e+06	-0.142449	-0.0962438		510	1.2225e+06	-0.114986	-0.341773
511	1.2375e+06	-0.181122	-0.122896		511	1.2325e+06	0.0865756	-0.0315021		511	1.2275e+06	-0.00955236	-0.0962438
512	1.24171e+06	-0.107083	0.0682204		512	1.2375e+06	-0.23705	-0.198762		512	1.2325e+06	0.0404816	-0.0315021
513	1247783	-0.118706	-0.115921		513	1241712	0.0820864	-0.02887		513	1.2375e+06	-0.0766271	-0.198762
514	1.2525e+06	-0.0756699	0.0136586		514	1.24778e+06	-0.144857	-0.166525		514	1241712	-0.10183	-0.02887
515	1.2575e+06	-0.0446736	-0.0689173		515	1.2525e+06	-0.00485	-0.0828022		515	1.24778e+06	-0.0687955	-0.166525
516	1.2625e+06	-0.0788523	-0.0882059		516	1.2575e+06	-0.0129159	-0.035054		516	1.2525e+06	-0.0849396	-0.0828022
517	1.2675e+06	-0.000416979	0.07025		517	1.2625e+06	-0.0567024	-0.0860858		517	1.2575e+06	0.0121988	-0.035054
518	1.2725e+06	0.143427	0.0774723		518	1.2675e+06	0.115202	0.0420609		518	1.2625e+06	0.00120296	-0.0860858
519	1.2775e+06	0.189916	0.502799		519	1.2725e+06	0.0347006	0.0712783		519	1.2675e+06	0.0473375	0.0420609
520	1.2825e+06	0.0458958	0.0288431		520	1.2775e+06	0.430799	0.352126		520	1.2725e+06	-0.0361851	0.0712783
521	1.2875e+06	0.0210638	-0.0524086		521	1.2825e+06	-0.0379375	-0.0889898		521	1.2775e+06	-0.0792848	0.352126
522	1.2925e+06	0.156974	0.206775		522	1.2875e+06	0.0316573	0.00563973		522	1.2825e+06	-0.205337	-0.0889898
523	1.2975e+06	0.00367128	-0.0230559		523	1.2925e+06	0.0562643	0.180987		523	1.2875e+06	-0.0720399	0.00563973
524	1.3025e+06	-0.0982932	0.0165617		524	1.2975e+06	-0.0704571	-0.0377486		524	1.2925e+06	-0.0501447	0.180987
525	1.30746e+06	0.103217	0.0476057		525	1.3025e+06	-0.0769772	-0.0743694		525	1.2975e+06	-0.0425783	-0.0377486
526	1.3125e+06	0.264705	0.123279		526	1.30746e+06	-0.125345	-0.0703556		526	1.3025e+06	-0.0424501	-0.0743694
527	1.3175e+06	0.0581947	0.0185891		527	1.3125e+06	0.055453	0.178985		527	1.30746e+06	-0.096501	-0.0703556
528	1.3225e+06	-0.333099	-0.245325		528	1.3175e+06	0.0331445	0.055021		528	1.3125e+06	-0.0156754	0.178985
529	1.3275e+06	0.0164555	0.0868477		529	1.3225e+06	-0.308604	-0.287588		529	1.3175e+06	0.0152573	0.055021
530	1.3325e+06	-0.121204	0.0244468		530	1.3275e+06	-0.00802017	0.0401386		530	1.3225e+06	-0.0569182	-0.287588
531	1.3375e+06	-0.019443	0.0835228		531	1.3325e+06	-0.0783074	-0.0691775		531	1.3275e+06	-0.043706	0.0401386
532	1.3425e+06	-0.196186	-0.180856		532	1.3375e+06	0.0857044	0.0369335		532	1.3325e+06	-0.123427	-0.0691775
533	1.3475e+06	0.0830999	0.11004		533	1.3425e+06	-0.203188	-0.211442		533	1.3375e+06	-0.0595038	0.0369335
534	1.3525e+06	-0.189734	-0.074292		534	1.3475e+06	0.418405	0.0447591		534	1.3425e+06	-0.0715457	-0.211442
535	1.3575e+06	-0.37103	-0.24715		535	1.3525e+06	-0.190117	-0.210513		535	1.3475e+06	-0.0169499	0.0447591
536	1.3625e+06	-0.132496	-0.0228059		536	1.3575e+06	-0.359616	-0.338214		536	1.3525e+06	-0.139942	-0.210513
537	1.3675e+06	0.0459886	0.0510595		537	1.3625e+06	-0.133078	-0.19487		537	1.3575e+06	-0.0779735	-0.338214
538	1.3725e+06	-0.190106	-0.232034		538	1.3675e+06	0.100984	0.0858138		538	1.3625e+06	-0.0681407	-0.19487
539	1.3775e+06	-0.106034	-0.173442		539	1.3725e+06	-0.31621	-0.322343		539	1.3675e+06	0.00799298	0.0858138
540	1.3825e+06	-0.285817	-0.168714		540	1.3775e+06	-0.133512	-0.158174		540	1.3725e+06	-0.129374	-0.322343
541	1.3875e+06	-0.124181	0.00319507		541	1.3825e+06	-0.160151	-0.198897		541	1.3775e+06	-0.0360127	-0.158174
542	1.3925e+06	-0.0161724	-0.0316582		542	1.3875e+06	-0.0772547	-0.0774262		542	1.3825e+06	-0.0239626	-0.198897
543	1.3975e+06	-0.172618	-0.214711		543	1.3925e+06	-0.00702705	-0.0753783		543	1.3875e+06	-0.0778938	-0.0774262
544	1.4025e+06	-0.277125	-0.224052		544	1.3975e+06	-0.268233	-0.224762		544	1.3925e+06	-0.0210968	-0.0753783
545	1.4075e+06	-0.123762	-0.0601609		545	1.4025e+06	-0.234826	-0.245164		545	1.3975e+06	-0.081499	-0.224762
546	1.4125e+06	-0.0276069	0.0609073		546	1.4075e+06	-0.0991392	-0.13729		546	1.4025e+06	-0.0522718	-0.245164
547	1.4175e+06	-0.0448271	0.187632		547	1.4125e+06	0.0840514	0.00837651		547	1.4075e+06	-0.0519815	-0.13729
548	1.4225e+06	-0.186333	-0.0711322		548	1.4175e+06	0.135341	0.0115017		548	1.4125e+06	-0.165244	0.00837651
549	1.4275e+06	-0.172991	-0.0382314		549	1.4225e+06	-0.102892	-0.172134		549	1.4175e+06	-0.112038	0.0115017
550	1.4325e+06	0.125171	0.0684623		550	1.4275e+06	-0.00987963	-0.128279		550	1.4225e+06	-0.297839	-0.172134
551	1.4375e+06	-0.38588	-0.286427		551	1.4325e+06	0.117471	0.0492209		551	1.4275e+06	-0.125545	-0.128279
552	1.4425e+06	-0.305095	-0.332802		552	1.4375e+06	-0.365558	-0.39759		552	1.4325e+06	-0.119592	0.0492209
553	1.4475e+06	-0.0649441	-0.00698364		553	1.4425e+06	-0.309948	-0.307609		553	1.4375e+06	-0.172367	-0.39759
554	1.4525e+06	-0.297858	-0.21296		554	1.4475e+06	-0.0172728	-0.0554118		554	1.4425e+06	-0.0214597	-0.307609
555	1.4575e+06	-0.217324	-0.114473		555	1.4525e+06	-0.26361	-0.265895		555	1.4475e+06	-0.0613346	-0.0554118
556	1.4625e+06	-0.219306	-0.256671		556	1.4575e+06	-0.231287	-0.237029		556	1.4525e+06	-0.0329947	-0.265895
557	1.4675e+06	0.00843637	0.18063		557	1.4625e+06	-0.266847	-0.285971		557	1.4575e+06	-0.131167	-0.237029
558	1.4725e+06	-0.0848413	-0.0301073		558	1.4675e+06	0.113038	0.0687006		558	1.4625e+06	-0.0805543	-0.285971
559	1.4775e+06	0.294094	0.599668		559	1.4725e+06	-0.160175	-0.0919463		559	1.4675e+06	-0.0364594	0.0687006
560	1.4825e+06	-0.414666	-0.449762		560	1.4775e+06	0.599938	0.434241		560	1.4725e+06	-0.161753	-0.0919463
561	1.4875e+06	-0.573445	-0.358677		561	1.4825e+06	-0.426621	-0.447202		561	1.4775e+06	0.0482256	0.434241
562	1.4925e+06	-0.0869485	0.0176095		562	1.4875e+06	-0.482464	-0.504847		562	1.4825e+06	-0.0613551	-0.447202
563	1.4975e+06	-0.18014	-0.0242377		563	1.4925e+06	-0.0735303	-0.100325		563	1.4875e+06	-0.107401	-0.504847
564	1.5025e+06	-0.226662	-0.226436		564	1.4975e+06	-0.141326	-0.126084		564	1.4925e+06	-0.044183	-0.100325
565	1.5075e+06	0.0652115	0.225706		565	1.5025e+06	-0.228627	-0.289007		565	1.4975e+06	-0.0449062	-0.126084
566	1.5125e+06	-0.290322	-0.127623		566	1.5075e+06	0.180907	0.138273		566	1.5025e+06	-0.0391775	-0.289007
567	1.5175e+06	-0.472139	-0.369732		567	1.5125e+06	-0.277593	-0.243129		567	1.5075e+06	-0.0711773	0.138273
568	1.52243e+06	-0.128674	-0.0299434		568	1.5175e+06	-0.405389	-0.42555		568	1.5125e+06	-0.056167	-0.243129
569	113	-0.0133906	0.0146818		569	1.52243e+06	-0.360104	-0.363782		569	1.5175e+06	-0.147364	-0.42555
570	19702	-0.0353923	0.0319808		570	112	-0.831605	-0.844128		570	1.52248e+06	-0.282403	-0.363782
571	22222.2	0.0760417	0.0220356		571	19697	-0.421899	-0.566423		571	112	-0.853587	-0.844128
572	27809.6	-0.0824263	-0.0338454		572	22279.3	-0.58631	-0.574722		572	19693	-0.499502	-0.566423
573	32503.5	-0.0752108	0.0149659		573	27796.7	-0.128542	-0.166235		573	22226.3	-0.613894	-0.574722
574	37503.5	-0.00751618	0.0115323		574	32500.5	-0.0965358	-0.119624		574	27797.2	-0.0940344	-0.166235
575	42503.5	0.00288864	0.0595354		575	37500.5	-0.0550832	-0.114388		575	32500.5	-0.141695	-0.119624
576	47503.5	0.132219	0.1681		576	42500.5	-0.134394	-0.132725		576	37500.5	-0.189951	-0.114388
577	52503.5	0.385084	0.730479		577	47500.5	0.132433	0.172779		577	42500.5	-0.166078	-0.132725
578	57503.5	0.14606	0.233139		578	52500.5	0.485369	0.507638		578	47500.5	-0.0844652	0.172779
579	62503.5	0.0920875	-0.0391109		579	57500.5	0.206909	0.212896		579	52500.5	-0.232714	0.507638
580	67503.5	-0.324316	-0.309638		580	62500.5	-0.0143971	0.0552717		580	57500.5	-0.156966	0.212896
581	72503.5	-0.142422	-0.218865		581	67500.5	-0.487445	-0.410069		581	62500.5	0.0302372	0.0552717
582	77503.5	-0.212351	-0.123726		582	72500.5	-0.229764	-0.208184		582	67500.5	-0.162279	-0.410069
583	82503.5	-0.0799706	-0.0791468		583	77500.5	-0.216264	-0.182862		583	72500.5	-0.0329711	-0.208184
584	87503.5	-0.260327	-0.267488		584	82500.5	-0.0487594	-0.107402		584	77500.5	-0.0965874	-0.182862
585	92503.5	0.0743033	0.0837514		585	87500.5	-0.234431	-0.226764		585	82500.5	-0.0629964	-0.107402
586	97503.5	-0.0639257	-0.00306864		586	92500.5	0.087619	0.0614947		586	87500.5	-0.0801359	-0.226764
587	102504	-0.102354	-0.0414418		587	97500.5	0.00815568	-0.0471262		587	92500.5	-0.0351992	0.0614947
588	107504	-0.208799	-0.158237		588	102500	-0.0689926	-0.0981461		588	97500.5	-0.0902405	-0.0471262
589	112504	-0.0946282	-0.179112		589	107500	-0.245094	-0.248751		589	102500	-0.00400339	-0.0981461
590	117504	-0.318041	-0.336613		590	112500	-0.244737	-0.158584		590	107500	-0.127856	-0.248751
591	122504	0.0748461	0.0205455		591	117500	-0.306558	-0.33785		591	112500	-0.0333481	-0.158584
592	127504	-0.0590404	-0.0227418		592	122500	0.000986637	0.0322403		592	117500	-0.121723	-0.33785
593	132504	-0.0164337	0.150156		593	127500	-0.0549053	-0.0757518		593	122500	0.029103	0.0322403
594	137504	-0.309334	-0.135565		594	132500	0.12529	0.0208829		594	127500	-0.0277746	-0.0757518
595	142504	-0.256423	-0.160628		595	137500	-0.192922	-0.238258		595	132500	-0.0341871	0.0208829
596	147504	-0.0564453	-0.00402273		596	142500	-0.204863	-0.246759		596	137500	-0.181475	-0.238258
597	152504	-0.115734	-0.108335		597	147500	-0.029726	-0.0883395		597	142500	0.00874996	-0.246759
598	157504	-0.0644289	-0.00497091		598	152500	-0.033352	-0.0863236		598	147500	-0.0524082	-0.0883395
599	162504	-0.0659558	0.0232111		599	157500	-0.0160976	-0.0477048		599	152500	-0.00503846	-0.0863236
600	167504	-0.3673	-0.188401		600	162500	0.0251148	-0.0633434		600	157500	-0.0599144	-0.0477048
601	172504	-0.172763	-0.111829		601	167500	-0.248424	-0.320037		601	162500	-0.11583	-0.0633434
602	177504	0.23683	0.402289		602	172500	-0.109498	-0.127178		602	167500	-0.0682471	-0.320037
603	182504	-0.363785	-0.321667		603	177500	0.418302	0.245755		603	172500	0.00787132	-0.127178
604	187504	-0.0680089	-0.0730541		604	182500	-0.355821	-0.340023		604	177500	-0.051258	0.245755
605	192504	-0.0588294	-0.0945482		605	187500	-0.0158912	-0.0539235		605	182500	-0.11515	-0.340023
606	197504	-0.380184	-0.232171		606	192500	-0.103583	-0.0670533		606	187500	-0.0186604	-0.0539235
607	202504	-0.174968	-0.128428		607	197500	-0.336153	-0.348815		607	192500	0.00212321	-0.0670533
608	207342	-0.0675085	-0.0534352		608	202500	-0.126052	-0.129668		608	197500	-0.156738	-0.348815
609	212750	-0.209527	-0.098904		609	207287	-0.793715	-0.782392		609	202500	-0.0112195	-0.129668
610	217504	-0.00243237	-0.0140545		610	212748	-0.140216	-0.1763		610	207523	-0.740739	-0.782392
611	222504	-0.182804	-0.232025		611	217500	-0.00672612	-0.0180811		611	212748	0.00287396	-0.1763
612	227504	-0.39117	-0.382206		612	222500	-0.180912	-0.216794		612	217500	0.0449406	-0.0180811
613	232504	-0.259981	-0.164806		613	227500	-0.434766	-0.393929		613	222500	-0.00307502	-0.216794
614	237504	0.0885662	0.131954		614	232500	-0.21846	-0.278641		614	227500	-0.103279	-0.393929
615	242504	0.0524567	0.1819		615	237500	0.128204	0.107746		615	232500	-0.112837	-0.278641
616	247517	0.253758	0.466121		616	242500	0.234475	0.133354		616	237500	0.0570461	0.107746
617	252504	-0.109763	0.0439909		617	247514	0.191512	0.251477		617	242500	0.0588888	0.133354
618	257504	-0.138492	-0.111852		618	252500	-0.0313439	-0.110005		618	247500	-0.209756	0.251477
619	262504	-0.321816	-0.392768		619	257500	-0.135811	-0.184519		619	252500	-0.134312	-0.110005
620	267504	0.330707	0.469183		620	262500	-0.427092	-0.362916		620	257500	-0.107618	-0.184519
621	272504	-0.0223742	0.12652		621	267500	0.568776	0.418196		621	262500	-0.0805166	-0.362916
622	277504	0.185981	0.42225		622	272500	0.10102	0.0312139		622	267500	-0.0778265	0.418196
623	282504	-0.104048	-0.104295		623	277500	0.283866	0.335643		623	272500	-0.213348	0.0312139
624	287504	-0.191522	-0.182974		624	282500	-0.195227	-0.161565		624	277500	-0.0289753	0.335643
625	292504	-0.121519	0.0402943		625	287500	-0.228159	-0.223219		625	282500	-0.0703302	-0.161565
626	297504	-0.169923	-0.143685		626	292500	-0.092794	-0.0510371		626	287500	-0.0457762	-0.223219
627	302504	-0.192385	-0.168727		627	297500	-0.200857	-0.175067		627	292500	-0.100982	-0.0510371
628	307504	-0.00166969	-0.00860727		628	302500	-0.241477	-0.221567		628	297500	-0.0286252	-0.175067
629	312504	-0.0457886	0.0611586		629	307500	-0.0167558	-0.0172132		629	302500	-0.0760381	-0.221567
630	317504	-0.26648	-0.221805		630	312500	0.123451	-0.0060453		630	307500	-0.108556	-0.0172132
631	322504	-0.209478	-0.0987091		631	317500	-0.353356	-0.360537		631	312500	-0.00873657	-0.0060453
632	327504	-0.100733	-0.164556		632	322500	-0.042641	-0.160476		632	317500	-0.157345	-0.360537
633	332504	0.314663	0.575282		633	327500	-0.205849	-0.192057		633	322500	-0.0153718	-0.160476
634	337504	0.207297	0.40138		634	332500	0.584426	0.321558		634	327500	-0.00179129	-0.192057
635	342504	0.0749102	0.211218		635	337500	0.306396	0.269861		635	332500	-0.140714	0.321558
636	347504	0.0517592	0.0799932		636	342500	0.190145	0.103237		636	337500	-0.0562529	0.269861
637	352504	-0.154275	-0.119276		637	347500	0.0616245	0.0704133		637	342500	-0.0503633	0.103237
638	357504	-0.308633	-0.271449		638	352500	-0.219402	-0.182095		638	347500	-0.0420927	0.0704133
639	362504	-0.186807	-0.0802695		639	357500	-0.363052	-0.343083		639	352500	-0.0223447	-0.182095
640	367504	0.0848542	0.1093		640	362500	-0.00535064	-0.0875225		640	357500	-0.102629	-0.343083
641	372504	-0.0784033	0.0156564		641	367500	0.0318482	0.010121		641	362500	-0.00218644	-0.0875225
642	377504	0.0803764	0.152443		642	372500	-0.0325134	-0.0503653		642	367500	-0.0170329	0.010121
643	382504	0.143937	0.336537		643	377500	0.0903374	0.0458997		643	372500	-0.00406596	-0.0503653
644	387504	0.238326	0.170049		644	382500	0.423825	0.294192		644	377500	-0.0887949	0.0458997
645	392568	0.279268	0.298208		645	387500	0.105559	0.0834772		645	382500	-0.0648706	0.294192
646	397504	0.296556	0.52652		646	392529	0.00839379	-0.0958097		646	387500	-0.17856	0.0834772
647	402504	0.253593	0.315284		647	397500	0.48075	0.420947		647	392530	-0.281206	-0.0958097
648	407504	0.524153	0.56901		648	402500	0.178594	0.255886		648	397500	0.0400437	0.420947
649	412504	-0.0710186	-0.00817227		649	407500	0.502142	0.56734		649	402500	-0.0201839	0.255886
650	417504	-0.0654895	-0.0399959		650	412500	-0.0160361	-0.0334055		650	407500	0.0201373	0.56734
651	422504	0.00121711	0.111217		651	417500	-0.14078	-0.109828		651	412500	-0.0518616	-0.0334055
652	427504	-0.186079	0.0982164		652	422500	0.205524	0.101482		652	417500	-0.101276	-0.109828
653	431898	0.00111135	0.0390474		653	427500	-0.0761867	-0.0548607		653	422500	-0.00701994	0.101482
654	438317	-0.00879076	-0.0213809		654	431898	-0.411075	-0.414217		654	427500	-0.15556	-0.0548607
655	2437.81	-0.000171978	-0.00641969		655	1485.2	-0.883646	-0.862462		655	431903	-0.391658	-0.414217
656	8846.43	-0.147555	-0.173636		656	7687.09	-0.684888	-0.640107		656	1309.97	-0.866922	-0.862462
657	13851.5	-0.244123	-0.179152		657	12846.5	-0.352379	-0.334135		657	7488.11	-0.58986	-0.63063
658	18380.8	-0.118032	0.0425294		658	17614.3	-0.0914647	-0.062346		658	12702.5	-0.183061	-0.333276
659	23852.3	0.0398597	0.0283436		659	23004.7	-0.25747	-0.351287		659	17541.4	-0.126588	-0.0851296
660	28851.5	0.135079	0.0259391		660	27846.5	0.156778	0.162464		660	22931.7	-0.332286	-0.344382
661	33851.5	-0.340555	-0.239082		661	32846.5	-0.257185	-0.302106		661	27702.5	0.00090897	0.14765
662	38851.5	-0.154434	-0.0470532		662	37846.5	-0.333232	-0.352961		662	32702.5	0.00116476	-0.289784
663	43851.5	0.193276	0.304035		663	42846.5	0.461194	0.39117		663	37702.5	-0.223512	-0.376336
664	48851.5	-0.152886	-0.215565		664	47846.5	-0.175304	-0.178249		664	42702.5	-0.0272222	0.407477
665	53851.5	-0.321324	-0.240468		665	52846.5	-0.288674	-0.315133		665	47702.5	-0.0289948	-0.172175
666	58851.5	-0.237333	-0.0876477		666	57846.5	-0.0845999	-0.111436		666	52702.5	-0.140783	-0.332545
667	63856.2	-0.156846	-0.131507		667	62848.2	-0.378091	-0.383445		667	57702.5	-0.00727969	-0.11186
668	68851.5	0.311303	0.449453		668	67846.5	0.465102	0.406935		668	62702.5	-0.184194	-0.360712
669	73851.5	-0.0238579	-0.0213455		669	72846.5	0.097421	0.00024857		669	67702.5	-0.0763633	0.380306
670	78851.5	0.0947942	0.141557		670	77846.5	0.0407693	0.0633241		670	72702.5	-0.0834035	0.013365
671	83851.5	0.11719	0.358922		671	82846.5	0.364511	0.163415		671	77702.5	-0.0937878	0.0442357
672	88851.5	0.194958	0.294398		672	87846.5	0.278109	0.205243		672	82702.5	-0.0461405	0.118538
673	93851.5	0.105265	0.120066		673	92846.5	-0.0212512	0.0917847		673	87702.5	-0.11019	0.237076
674	98851.5	-0.332731	-0.241399		674	97846.5	-0.180363	-0.194669		674	92702.5	-0.0148407	0.114157
675	103852	-0.215697	-0.173716		675	102846	-0.333108	-0.345695		675	97702.5	0.0186041	-0.172455
676	108852	-0.28211	-0.193352		676	107846	-0.117765	-0.105791		676	102702	-0.0992819	-0.3412
677	113852	-0.22992	-0.20538		677	112846	-0.470273	-0.428328		677	107702	-0.0826971	-0.106991
678	118852	0.147802	0.439929		678	117846	0.206324	0.16964		678	112702	-0.144839	-0.445026
679	123852	0.105723	0.31339		679	122846	0.109362	0.118065		679	117702	-0.0637507	0.168217
680	128852	-0.268016	-0.183426		680	127846	-0.131355	-0.129171		680	122702	-0.156275	0.103965
681	133839	-0.00650947	0.186478		681	132846	-0.0555774	0.000544063		681	127702	-0.0601457	-0.112926
682	138852	-0.257018	-0.082766		682	137859	-0.559379	-0.529747		682	132702	-0.0927238	0.0126199
683	143852	-0.357919	-0.229992		683	142846	-0.181453	-0.120263		683	137713	-0.289831	-0.522121
684	148852	-0.358067	-0.3389		684	147846	-0.397685	-0.394192		684	142702	-0.0712577	-0.141217
685	153852	-0.348036	-0.171173		685	152846	-0.293966	-0.288743		685	147702	-0.0448084	-0.377669
686	158852	-0.0406557	0.0735327		686	157846	-0.113119	-0.150664		686	152702	-0.0601395	-0.311789
687	163852	-0.165625	-0.173865		687	162846	-0.0225934	-0.0384046		687	157702	-0.140647	-0.160217
688	168852	-0.292472	-0.330591		688	167846	-0.450723	-0.434952		688	162702	0.0458989	-0.00733051
689	173852	-0.22269	-0.0880577		689	172846	-0.0925119	-0.119648		689	167702	-0.0974092	-0.448823
690	178852	-0.300452	-0.227305		690	177846	-0.357054	-0.350903		690	172702	-0.0662249	-0.113889
691	183852	0.160019	0.134038		691	182846	0.152572	0.130591		691	177702	-0.0523973	-0.354389
692	188852	0.194396	0.303919		692	187846	0.109998	0.159122		692	182702	0.0347727	0.130538
693	193852	0.174423	0.443702		693	192846	0.410421	0.284516		693	187702	-0.114316	0.143651
694	198852	-0.34758	-0.237664		694	197846	-0.0899991	-0.122882		694	192702	-0.199878	0.274325
695	203852	0.193126	0.161525		695	202846	0.09857	0.0942117		695	197702	-0.187076	-0.0835666
696	208852	-0.1949	-0.11603		696	207846	-0.112915	-0.127903		696	202702	0.00112159	0.0517597
697	213852	-0.06358	-0.0552295		697	212846	-0.0277212	-0.00151123		697	207702	-0.0565644	-0.115125
698	218852	-0.0552586	-0.129272		698	217846	-0.195567	-0.186789		698	212702	0.0431552	0.00649321
699	223852	0.0752698	0.165992		699	222846	0.166438	0.113999		699	217702	-0.0819995	-0.180995
700	228852	-0.0023354	0.122826		700	227846	0.00440291	0.0864324		700	222702	0.00172562	0.126515
701	233852	-0.196727	-0.125915		701	232846	-0.169643	-0.188159		701	227702	-0.111776	0.0645328
702	238852	-0.187474	-0.205431		702	237846	-0.250956	-0.179112		702	232702	-0.0963435	-0.174206
703	243852	-0.0245736	0.0445405		703	242846	0.0455353	-0.0264602		703	237702	-0.120335	-0.184883
704	248840	-0.51745	-0.363149		704	247826	-0.382647	-0.383513		704	242702	-0.121992	-0.0228753
705	253852	-0.229886	-0.138198		705	252846	-0.276736	-0.26663		705	247702	-0.1623	-0.374099
706	258852	-0.174811	-0.170349		706	257846	-0.118124	-0.124076		706	252702	-0.00975832	-0.285715
707	263852	0.0667635	0.111114		707	262846	-0.0989533	-0.0442457		707	257702	-0.0327715	-0.1302
708	268852	-0.237399	-0.10438		708	267846	-0.259658	-0.306817		708	262702	-0.055869	-0.048311
709	273852	-0.139534	-0.111327		709	272846	-0.0765398	-0.11722		709	267702	-0.195855	-0.301304
710	278852	-0.097189	0.0930945		710	277846	-0.017501	-0.126015		710	272702	0.0371248	-0.112284
711	283852	0.0757291	0.159555		711	282846	0.144318	0.024707		711	277702	-0.09641	-0.142287
712	288852	-0.0724217	-0.0381818		712	287846	-0.104518	-0.0786745		712	282702	-0.065981	0.0448177
713	293852	-0.140444	0.0256977		713	292846	-0.0713727	-0.097058		713	287702	-0.0828273	-0.0620572
714	298852	-0.0170823	-0.0322432		714	297846	-0.0577056	-0.0971836		714	292702	0.0151529	-0.105016
715	303852	-0.226042	-0.111934		715	302846	-0.120825	-0.195232		715	297702	0.031303	-0.0991646
716	308852	-0.435073	-0.356393		716	307846	-0.469143	-0.462392		716	302702	0.0139116	-0.199947
717	313852	-0.17346	-0.191601		717	312846	-0.021909	-0.107579		717	307702	-0.182767	-0.465129
718	318852	-0.112512	-0.10357		718	317846	-0.169721	-0.12792		718	312702	-0.011209	-0.102902
719	323852	-0.0945307	-0.113596		719	322846	-0.121332	-0.0879208		719	317702	-0.0228232	-0.131195
720	328852	-0.0638896	-0.0572414		720	327846	0.0329786	-0.0326673		720	322702	-0.0204058	-0.101528
721	333852	0.0933946	0.0743027		721	332846	0.0354261	-0.0321268		721	327702	0.0189009	0.00519933
722	338852	-0.0600693	0.0213773		722	337846	0.118294	0.0154798		722	332702	-0.128676	-0.0486287
723	343852	-0.023136	-0.0770932		723	342846	-0.00844272	0.0274136		723	337702	-0.287278	0.00419829
724	348852	0.118422	0.172052		724	347846	0.128001	0.0269855		724	342702	-0.0567452	0.0510215
725	353838	-0.173465	-0.0590947		725	352816	-0.0769287	-0.0911834		725	347702	-0.0899789	0.00452097
726	358852	-0.124746	-0.0848153		726	357846	-0.122342	-0.079054		726	352676	-0.153016	-0.0999278
727	363858	-0.0789743	-0.162838		727	362837	-0.221276	-0.209294		727	357702	-0.0143434	-0.0550916
728	368852	-0.134144	-0.0983518		728	367846	-0.0819889	-0.0749089		728	362690	-0.150861	-0.23231
729	373852	-0.29198	-0.210305		729	372846	-0.331103	-0.353295		729	367702	-0.0626072	-0.0565152
730	378852	0.123157	0.172943		730	377846	0.20478	0.142082		730	372702	-0.146758	-0.354815
731	383852	-0.332063	-0.373247		731	382846	-0.260748	-0.276729		731	377702	0.020912	0.132322
732	388852	-0.361671	-0.289361		732	387846	-0.455569	-0.432225		732	382702	-0.108871	-0.269763
733	393852	-0.138992	-0.108438		733	392846	-0.128905	-0.152755		733	387702	-0.030479	-0.411942
734	398852	0.0476475	0.118285		734	397846	-0.00632352	-0.0316481		734	392702	-0.00524167	-0.166344
735	403852	-0.205279	-0.114323		735	402846	0.0526594	-0.0201823		735	397702	-0.0440171	-0.0547562
736	408852	-0.397716	-0.239653		736	407846	-0.469514	-0.446641		736	402702	0.0270624	0.00851835
737	413852	0.032801	0.0581036		737	412846	0.0357221	0.0551137		737	407702	-0.0790234	-0.461532
738	418852	-0.108383	-0.132605		738	417846	-0.12934	-0.123625		738	412702	-0.0235723	0.0533092
739	423852	-0.0750992	-0.0577827		739	422846	-0.127695	-0.117055		739	417702	-0.0208575	-0.128277
740	428852	-0.195003	-0.175574		740	427846	-0.117305	-0.161486		740	422702	-0.0712872	-0.11549
741	433804	-0.434948	-0.306487		741	432845	-0.594228	-0.563604		741	427702	-0.0143144	-0.152007
742	438852	-0.450259	-0.358072		742	437858	-0.478644	-0.478621		742	432702	-0.188823	-0.541478
743	442409	-0.106515	0.122238		743	441906	-0.0660777	-0.131919		743	437713	-0.0928478	-0.508772
744	450348	-0.258583	-0.370578		744	449818	-0.603759	-0.657174		744	441846	-0.261	-0.126181
745	453852	-0.0742696	-0.0983173		745	452846	-0.0697025	-0.0283167		745	449669	-0.620259	-0.732638
746	458852	0.148641	0.301942		746	457846	0.0503865	0.00244298		746	452702	0.0401253	-0.0156656
747	463852	0.0049701	0.344305		747	462846	0.57804	0.326527		747	457702	-0.0679463	-0.0306747
748	468852	-0.0525972	0.0174777		748	467846	-0.020198	-0.0823548		748	462702	-0.104647	0.358906
749	473852	0.343852	0.644253		749	472846	0.558908	0.360368		749	467702	-0.183061	-0.100806
750	478852	-0.350176	-0.413618		750	477846	-0.213048	-0.251663		750	472702	-0.115363	0.340694
751	483852	0.0913777	0.243817		751	482846	0.238749	0.150949		751	477702	-0.196517	-0.225836
752	488862	-0.229317	-0.0605209		752	487844	-0.233641	-0.282335		752	482702	0.0205118	0.142167
753	491970	-0.171199	0.0856778		753	491467	0.134483	0.0451077		753	487698	-0.166875	-0.279314
754	499857	-0.225206	-0.168727		754	499354	-0.226904	-0.262449		754	491396	-0.100096	0.042286
755	503852	-0.122404	-0.0870218		755	502846	0.0190877	-0.0547924		755	499282	-0.0670699	-0.265387
756	508852	-0.0375397	-0.0563214		756	507846	-0.106335	-0.139505		756	502702	0.0521446	-0.0448574
757	513852	-0.0221142	-0.113509		757	512846	-0.054472	-0.0595196		757	507702	-0.0282294	-0.130852
758	518852	0.0212542	0.000356818		758	517846	0.103902	0.0917451		758	512702	0.00916669	-0.0769418
759	523852	0.101559	0.122451		759	522846	-0.0273932	-0.0433977		759	517702	0.0477107	0.0764492
760	528852	-0.14259	-0.237134		760	527846	-0.0797419	-0.0596734		760	522702	-0.0605031	-0.0441695
761	533852	-0.0625126	-0.163274		761	532846	-0.147206	-0.102008		761	527702	-0.0203751	-0.0483973
762	538852	-0.178908	-0.102251		762	537846	-0.185083	-0.125028		762	532702	-0.0162295	-0.0883067
763	543852	0.0380772	0.104364		763	542846	-0.0741349	-0.106113		763	537702	-0.0282231	-0.139065
764	548852	-0.0717835	0.0293195		764	547846	0.0609379	-0.0108457		764	542702	-0.058767	-0.140245
765	553852	-0.380868	-0.359228		765	552846	-0.315818	-0.273508		765	547702	-0.0802581	0.028902
766	558852	0.277722	0.189225		766	557846	0.0546891	0.116328		766	552702	-0.0270585	-0.272829
767	563852	-0.109648	-0.15536		767	562846	-0.365762	-0.362799		767	557702	-0.0434812	0.134367
768	3895.56	0.122168	0.159898		768	567562	-0.465583	-0.460108		768	562702	-0.275632	-0.404518
769	7391.39	0.0113264	0.038025		769	3882.89	-0.393354	-0.485381		769	567310	-0.407982	-0.408025
770	13724.4	-0.00125636	-0.0413692		770	7421.37	-0.782994	-0.767486		770	3889.33	-0.522625	-0.48626
771	18246.5	-0.0223389	-0.0801827		771	13725.6	-0.478276	-0.531239		771	7429.07	-0.77474	-0.767247
772	23246.5	0.104935	0.118812		772	18241.5	-0.103044	-0.103059		772	13614.3	-0.549718	-0.530242
773	28246.5	0.00141784	0.0291536		773	23241.5	0.0718949	0.0251708		773	18246.5	-0.0320546	-0.103883
774	33246.5	0.153915	0.0287745		774	28241.5	0.0261797	-0.0614694		774	23246.5	0.0388951	0.0250958
775	38246.5	0.539684	0.12993		775	33241.5	-0.0262951	0.0620185		775	28246.5	-0.0444313	-0.0605945
776	43246.5	0.461664	0.154979		776	38241.5	0.198061	0.389934		776	33246.5	-0.0600537	0.062574
777	48246.5	0.907856	0.555302		777	43241.5	0.186867	0.364119		777	38246.5	-0.0398769	0.389899
778	53246.5	0.313162	0.162739		778	48241.5	0.683686	0.788712		778	43246.5	-0.0848244	0.363349
779	58246.5	0.154642	0.19615		779	53241.5	0.128379	0.255449		779	48246.5	0.0262496	0.789679
780	63246.5	0.079872	-0.0704118		780	58241.5	0.156373	0.150592		780	53246.5	-0.183074	0.255595
781	68246.5	0.999649	0.477838		781	63241.5	-0.132873	-0.001659		781	58246.5	-0.0928762	0.15051
782	73246.5	0.800822	0.445988		782	68241.5	0.411529	0.695372		782	63246.5	-0.0569861	-0.00207251
783	78246.5	0.644991	0.473615		783	73241.5	0.454426	0.648692		783	68246.5	-0.0600624	0.695402
784	83246.5	0.424762	0.00425136		784	78241.5	0.557808	0.584114		784	73246.5	-0.0178496	0.648944
785	88246.5	0.230307	0.017805		785	83241.5	0.132213	0.26075		785	78246.5	-0.0202679	0.584244
786	93246.5	0.435285	0.370983		786	88241.5	0.0398208	0.144343		786	83246.5	-0.0267359	0.260464
787	98246.5	0.0963085	0.216794		787	93241.5	0.231783	0.329962		787	88246.5	8.1955e-05	0.145032
788	103246	-0.0948866	0.00545227		788	98241.5	0.0559356	0.0490852		788	93246.5	-0.114878	0.333373
789	108246	0.138888	0.238941		789	103242	-0.046045	-0.0982365		789	98246.5	-0.144068	0.043628
790	113246	0.28361	0.192775		790	108242	0.120731	0.195962		790	103246	-0.0291082	-0.0973928
791	118246	-0.00352175	-0.0558791		791	113242	0.107092	0.233221		791	108246	-0.0397128	0.195792
792	123246	-0.0612923	-0.139664		792	118242	-0.165192	-0.122871		792	113246	-0.147729	0.234046
793	128246	0.316118	0.224807		793	123242	-0.156673	-0.116031		793	118246	-0.20914	-0.123961
794	133246	0.149102	0.121099		794	128242	0.100635	0.256913		794	123246	-0.0786864	-0.116257
795	136804	-0.222933	-0.157913		795	133242	0.0234479	0.0842519		795	128246	-0.0659607	0.258752
796	144780	-0.774277	-0.626671		796	136878	-0.394981	-0.238929		796	133246	-0.113533	0.0826111
797	148246	-0.164514	-0.251774		797	144744	-0.788436	-0.73665		797	136884	-0.119055	-0.238413
798	153246	-0.0526767	-0.0804336		798	148242	-0.264847	-0.184313		798	144740	-0.338811	-0.736775
799	158246	-0.0122254	-0.0883895		799	153242	-0.111098	-0.0817367		799	148246	-0.0298543	-0.183998
800	163246	-0.0708342	-0.140631		800	158242	-0.119775	-0.0462268		800	153246	-0.0203568	-0.0815103
801	168246	-0.216765	-0.141482		801	163242	-0.129304	-0.135369		801	158246	-0.0166819	-0.0464424
802	173246	-0.00404677	-0.0168264		802	168242	-0.242618	-0.195185		802	163246	-0.0762661	-0.135203
803	178246	0.0179796	0.00369045		803	173242	0.0209774	-0.0242509		803	168246	-0.0515372	-0.194952
804	183246	0.156364	0.358926		804	178242	0.322632	-0.101999		804	173246	-0.00603357	-0.023927
805	188246	0.297551	0.0680532		805	183242	0.387484	0.266524		805	178246	-0.169068	-0.102837
806	193246	0.17163	0.13699		806	188242	-0.0730599	0.0587444		806	183246	-0.249202	0.267036
807	198246	0.464756	0.271432		807	193242	0.123415	0.192554		807	188246	-0.235514	0.0589252
808	203246	0.117473	0.170294		808	198242	0.288815	0.411272		808	193246	-0.0305549	0.192665
809	208246	0.0323625	0.140645		809	203242	0.121444	0.110263		809	198246	-0.0546401	0.410178
810	213246	0.136111	0.141256		810	208242	0.0360771	0.035963		810	203246	-0.0781225	0.110562
811	218246	-0.0594031	-0.154793		811	213242	0.198164	0.16731		811	208246	-0.0382609	0.0362307
812	223246	0.151049	0.299588		812	218242	-0.215302	-0.169747		812	213246	0.0825882	0.167562
813	228246	0.289827	0.425605		813	223242	0.266328	0.202444		813	218246	-0.104232	-0.170403
814	233246	-0.00864378	-0.0338768		814	228242	0.389148	0.298561		814	223246	-0.237225	0.203319
815	238246	-0.0557329	-0.14679		815	233242	-0.077118	-0.00334824		815	228246	-0.087644	0.297929
816	243246	0.184424	0.17123		816	238242	-0.198567	-0.0888451		816	233246	-0.0238952	-0.00314573
817	248246	-0.244984	-0.04654		817	243242	0.287631	0.215965		817	238246	-0.0933965	-0.0879292
818	253246	-0.102973	-0.00632227		818	248242	-0.0477429	-0.162186		818	243246	0.0463553	0.21466
819	258246	-0.0732345	-0.0500295		819	253242	-0.00445611	-0.071226		819	248246	-0.0341693	-0.161655
820	263246	-0.450085	-0.355879		820	258242	-0.223176	-0.161123		820	253246	-0.0411138	-0.0715569
821	2582.11	-0.179668	-0.188906		821	263242	-0.358654	-0.417798		821	258246	-0.078931	-0.161123
822	7457	-0.0800084	-0.0111339		822	2577.51	-0.438242	-0.444288		822	263246	-0.0835817	-0.418026
823	12504.5	-0.124384	-0.0957209		823	7493.22	-0.563852	-0.549594		823	2571.64	-0.368608	-0.444288
824	17504.5	-0.22186	-0.134586		824	12500.5	-0.249867	-0.192745		824	7493.68	-0.52066	-0.549594
825	22504.5	0.158214	0.132593		825	17500.5	-0.225709	-0.235641		825	12500.5	-0.16168	-0.192745
826	27504.5	0.0039519	-0.00306909		826	22500.5	0.181459	0.147216		826	17500.5	-0.216554	-0.235641
827	32504.5	-0.217989	-0.277284		827	27500.5	-0.0452433	-0.0465309		827	22500.5	-0.00210829	0.147216
828	37504.5	-0.112979	-0.152454		828	32500.5	-0.305644	-0.261329		828	27500.5	-0.0475236	-0.0465309
829	42504.5	-0.0678222	-0.0907559		829	37500.5	-0.17125	-0.112564		829	32500.5	-0.0761086	-0.261329
830	47504.5	-0.12542	-0.128859		830	42500.5	-0.0796742	-0.0742849		830	37500.5	0.0293812	-0.112564
831	52504.5	-0.0494017	-0.0980091		831	47500.5	-0.112555	-0.0814974		831	42500.5	-0.0402584	-0.0742849
832	57504.5	0.0769749	0.150247		832	52500.5	-0.0372523	-0.0889424		832	47500.5	-0.0546036	-0.0814974
833	62504.5	-0.337128	-0.367697		833	57500.5	0.302634	0.161395		833	52500.5	-0.15197	-0.0889424
834	67504.5	-0.093771	-0.152267		834	62500.5	-0.367287	-0.352272		834	57500.5	-0.0285642	0.161395
835	72504.5	-0.238125	-0.290092		835	67500.5	-0.112758	-0.123543		835	62500.5	-0.173943	-0.352272
836	77504.5	-0.00657589	-0.0333559		836	72500.5	-0.266316	-0.284877		836	67500.5	-0.00755144	-0.123543
837	82504.5	-0.149528	-0.159073		837	77500.5	-0.0461488	-0.01709		837	72500.5	-0.0964562	-0.284877
838	87504.5	-0.196181	-0.0268539		838	82500.5	-0.0622737	-0.131747		838	77500.5	-0.0650823	-0.01709
839	92504.5	0.011395	0.163296		839	87500.5	-0.229469	-0.213954		839	82500.5	-0.075731	-0.131747
840	97504.5	-0.00560838	0.0602827		840	92500.5	0.155318	0.100917		840	87500.5	-0.126782	-0.213954
841	102504	-0.0195133	-0.0677445		841	97500.5	0.184583	0.0498676		841	92500.5	0.0101099	0.100917
842	107504	-0.00682154	0.0355577		842	102500	-0.191184	-0.111127		842	97500.5	0.045694	0.0498676
843	112504	-0.304486	-0.253816		843	107500	-0.043685	-0.01373		843	102500	-0.118899	-0.111127
844	117504	-0.0132554	-0.0473118		844	112500	-0.345385	-0.350028		844	107500	0.0121145	-0.01373
845	122504	0.113163	0.403611		845	117500	-0.141316	-0.0766263		845	112500	-0.116755	-0.350028
846	127504	0.114667	0.0911055		846	122500	0.342026	0.273895		846	117500	-0.0436913	-0.0766263
847	132504	0.0291183	-0.0814277		847	127500	0.0447145	0.0633791		847	122500	0.0259609	0.273895
848	137504	0.232841	0.103525		848	132500	-0.0629154	-0.0395405		848	127500	-0.035788	0.0633791
849	142504	-0.0100306	0.00269909		849	137500	0.147781	0.183686		849	132500	0.0117915	-0.0395405
850	147504	-0.401996	-0.282723		850	142500	-0.0653865	0.00461471		850	137500	0.0175198	0.183686
851	152504	-0.206641	-0.104054		851	147500	-0.437406	-0.426677		851	142500	-0.0154771	0.00461471
852	157504	-0.0875705	0.0487609		852	152500	-0.163249	-0.207715		852	147500	-0.205936	-0.426677
853	162504	-0.116452	-0.0787911		853	157500	0.0584907	0.00607956		853	152500	-0.00627378	-0.207715
854	167504	-0.231543	-0.121502		854	162500	-0.230392	-0.238739		854	157500	-0.0410066	0.00607956
855	172504	0.0239255	-0.100337		855	167500	-0.151808	-0.182064		855	162500	-0.195989	-0.238739
856	177504	0.0350977	0.0308798		856	172500	-0.109644	-0.0394009		856	167500	-0.0645094	-0.182064
857	182504	-0.166712	-0.182143		857	177500	-0.105172	-0.0658228		857	172500	-0.0924025	-0.0394009
858	187504	-0.0907352	-0.243102		858	182500	-0.128293	-0.153544		858	177500	-0.0650551	-0.0658228
859	192504	-0.0704015	-0.0936195		859	187500	-0.21964	-0.193825		859	182500	0.00242467	-0.153544
860	197504	0.281158	0.593581		860	192500	-0.0200473	-0.098937		860	187500	-0.0536043	-0.193825
861	202504	-0.560392	-0.451786		861	197500	0.394828	0.340457		861	192500	-0.14813	-0.098937
862	207504	-0.103107	-0.0218244		862	202500	-0.518666	-0.548454		862	197500	-0.101193	0.340457
863	212504	0.276016	0.188782		863	207500	-0.1508	-0.0906582		863	202500	-0.13101	-0.548454
864	217504	-0.146748	-0.16577		864	212500	0.200181	0.227628		864	207500	0.0310552	-0.0906582
865	222504	0.134909	0.0458586		865	217500	-0.158019	-0.138873		865	212500	0.0167559	0.227628
866	227504	0.0721154	0.250257		866	222500	0.0247526	0.105226		866	217500	-0.029286	-0.138873
867	232504	-0.0327511	-0.13673		867	227500	0.268386	0.138519		867	222500	-0.0695409	0.105226
868	237504	0.119974	-0.0425477		868	232500	-0.190003	-0.0774511		868	227500	-0.0792882	0.138519
869	242504	0.19411	0.0449441		869	237500	0.0146505	0.0944869		869	232500	-0.0985487	-0.0774511
870	247504	-0.000304356	-0.0800706		870	242500	-0.0162243	0.0834506		870	237500	-0.00685787	0.0944869
871	252486	0.144134	0.013847		871	247500	-0.117726	-0.0177839		871	242500	-0.0869675	0.0834506
872	257552	-0.145344	-0.177692		872	252500	0.0150582	0.037418		872	247500	-0.0596986	-0.0177839
873	262504	0.10298	-0.113881		873	257500	-0.207455	-0.174105		873	252500	-0.0352493	0.037418
874	267504	-0.0814017	-0.063315		874	262500	-0.109023	-0.0435107		874	257500	-0.0750661	-0.174105
875	272504	0.172817	0.1437		875	267500	-0.143133	-0.0838017		875	262500	-0.0165522	-0.0435107
876	277504	-0.111879	-0.0452677		876	272500	0.317435	0.169683		876	267500	-0.136996	-0.0838017
877	282504	-0.216231	-0.205045		877	277500	-0.095725	-0.09939		877	272500	-0.351613	0.169683
878	287504	-0.444749	-0.338299		878	282500	-0.252563	-0.252202		878	277500	-0.174027	-0.09939
879	292504	0.108332	0.0702605		879	287500	-0.38953	-0.381421		879	282500	0.00229391	-0.252202
880	297504	0.118533	0.0591455		880	292500	0.101678	0.0935615		880	287500	-0.0609665	-0.381421
881	302504	-0.0573273	-0.0411941		881	297500	0.0462106	0.0805111		881	292500	0.0071636	0.0935615
882	307504	0.0882242	0.079586		882	302500	-0.0479563	-0.0326492		882	297500	0.0151924	0.0805111
883	312504	-0.341374	-0.259828		883	307500	0.12184	0.0612979		883	302500	0.0159347	-0.0326492
884	317488	-0.34155	-0.269391		884	312500	-0.307285	-0.297763		884	307500	-0.0305293	0.0612979
885	322457	-0.123266	-0.0202582		885	317500	-0.330174	-0.348053		885	312500	-0.0248035	-0.297763
886	327504	-0.35196	-0.319249		886	322453	-0.111137	-0.174521		886	317500	-0.133567	-0.348053
887	332504	-0.026454	-0.0654118		887	327500	-0.374134	-0.391005		887	322474	-0.177119	-0.174521
888	337504	0.217348	0.180391		888	332500	-0.0812274	-0.0473032		888	327500	-0.168456	-0.391005
889	342504	-0.00260545	-0.0142155		889	337500	0.100431	0.138737		889	332500	-0.00816332	-0.0473032
890	347504	-0.315478	-0.18191		890	342500	-0.0449706	-0.0472454		890	337500	-0.0345275	0.138737
891	352504	-0.267008	-0.266624		891	347500	-0.288016	-0.271804		891	342500	-0.0361736	-0.0472454
892	357504	-0.0625916	0.157074		892	352500	-0.26427	-0.246587		892	347500	-0.139171	-0.271804
893	362411	-0.232156	-0.128573		893	357500	0.0757166	0.0369485		893	352500	-0.0245485	-0.246587
894	367504	-0.0761056	-0.0648945		894	362422	-0.213164	-0.236113		894	357500	0.0292906	0.0369485
895	372504	0.154133	0.156453		895	367500	-0.083748	-0.080327		895	362407	-0.0914117	-0.236113
896	377504	-0.0352638	0.0588305		896	372500	0.172814	0.168606		896	367500	-0.0493098	-0.080327
897	382504	0.470056	0.487357		897	377500	0.0158192	-0.0246294		897	372500	-0.00951504	0.168606
898	387504	0.549457	0.690706		898	382500	0.623797	0.490574		898	377500	-0.0225427	-0.0246294
899	392504	0.0709085	-0.0246141		899	387500	0.295596	0.448638		899	382500	-0.14599	0.490574
900	397504	0.382014	0.695278		900	392500	-0.0762651	0.0338728		900	387500	-0.0973635	0.448638
901	401262	-0.521576	-0.311601		901	397500	0.668671	0.526975		901	392500	-0.0426255	0.0338728
902	407680	-0.0514834	-0.150218		902	401471	-0.705422	-0.702649		902	397500	-0.0955068	0.526975
903	412504	0.103488	0.19117		903	407678	-0.0581526	-0.072005		903	401271	-0.474143	-0.702649
904	417504	-0.100094	-0.0797668		904	412500	0.16893	0.169551		904	407678	-0.00558954	-0.072005
905	422504	-0.179893	-0.156773		905	417500	-0.18365	-0.129953		905	412500	0.0022611	0.169551
906	427504	0.00857863	0.0694345		906	422500	-0.157989	-0.19256		906	417500	0.00280694	-0.129953
907	432504	0.150257	0.209754		907	427500	0.0525284	0.0146474		907	422500	-0.0527762	-0.19256
908	437504	-0.294116	-0.182639		908	432500	0.198238	0.12263		908	427500	-0.0244662	0.0146474
909	442504	1.43054	1.07053		909	437500	-0.300493	-0.290826		909	432500	-0.113063	0.12263
910	447504	1.45736	1.5842		910	442500	0.887147	1.24619		910	437500	-0.13323	-0.290826
911	452504	1.99154	2.74511		911	447500	1.22468	1.50898		911	442500	-0.0324467	1.24619
912	457504	2.50786	2.00737		912	452500	2.08329	2.26221		912	447500	-0.00513753	1.50898
913	462504	1.48627	0.947528		913	457500	1.80294	2.28472		913	452500	-0.0460954	2.26221
914	467504	1.04821	0.615288		914	462500	0.890379	1.29455		914	457500	-0.0499964	2.28472
915	472504	0.812438	0.622439		915	467500	0.489085	0.810437		915	462500	-0.0216025	1.29455
916	477504	0.615549	0.410559		916	472500	0.474154	0.698873		916	467500	-0.128552	0.810437
917	482504	0.328202	0.729624		917	477500	0.321496	0.517144		917	472500	-0.0106691	0.698873
918	487504	0.00704144	0.0465482		918	482500	0.436601	0.385764		918	477500	-0.0823578	0.517144
919	492504	0.0306197	0.0716159		919	487500	-0.134074	-0.11479		919	482500	-0.11737	0.385764
920	497504	-0.425113	-0.148054		920	492500	0.117875	0.0772792		920	487500	-0.0988621	-0.11479
921	502504	-0.011228	0.0417614		921	497500	-0.320475	-0.343284		921	492500	0.029782	0.0772792
922	507504	0.119372	0.22867		922	502500	-0.052291	-0.0371684		922	497500	-0.0950653	-0.343284
923	512504	0.010967	0.120309		923	507500	0.159983	0.162311		923	502500	-0.0381838	-0.0371684
924	517504	0.120128	0.171887		924	512500	0.107201	0.0846844		924	507500	0.00197858	0.162311
925	522504	-0.0527115	0.0197095		925	517500	0.295051	0.10296		925	512500	-0.000717077	0.0846844
926	527504	0.265055	0.503474		926	522500	0.0297138	-4.94596e-05		926	517500	-0.127182	0.10296
927	532504	-0.165514	-0.151742		927	527500	0.45163	0.389637		927	522500	-0.0564567	-4.94596e-05
928	535456	-0.428135	-0.325044		928	532500	-0.24033	-0.18712		928	527500	-0.0168099	0.389637
929	543284	-0.473742	-0.297615		929	535456	-0.762728	-0.748941		929	532500	-0.0932213	-0.18712
930	547504	0.015863	0.152567		930	543277	-0.388676	-0.399987		930	535453	-0.675182	-0.748941
931	552504	0.162599	0.0909686		931	547500	0.200554	0.095797		931	543268	-0.169237	-0.399987
932	557504	-0.0332044	0.0740195		932	552500	-0.0315571	0.0530125		932	547500	-0.178525	0.095797
933	560991	-0.390772	-0.184282		933	557500	-0.189664	-0.0540329		933	552500	-0.043669	0.0530125
934	568219	-0.801757	-0.476806		934	560990	-0.371007	-0.388859		934	557500	-0.0958303	-0.0540329
935	574792	-0.607812	-0.193617		935	568219	-0.865834	-0.898129		935	560990	-0.11194	-0.388859
936	577504	-0.260772	-0.0688105		936	574790	-0.678306	-0.688771		936	568247	-0.59901	-0.898129
937	582504	-0.18364	-0.0418788		937	577500	-0.10613	-0.135046		937	574790	-0.477877	-0.688771
938	587504	-0.0647007	-0.0639095		938	582500	-0.0782914	-0.141062		938	577500	0.0129919	-0.135046
939	592504	0.0435544	0.19644		939	587500	-0.251157	-0.246683		939	582500	-0.0685219	-0.141062
940	597504	-0.110676	-0.0192918		940	592500	0.108572	0.0689763		940	587500	-0.158282	-0.246683
941	602504	-0.0746547	-0.0317157		941	597500	-0.097531	-0.14118		941	592500	-0.125214	0.0689763
942	607504	-0.285141	-0.156938		942	602500	-0.189023	-0.14721		942	597500	-0.0328052	-0.14118
943	612504	0.49163	0.971325		943	607500	-0.133133	-0.210533		943	602500	-0.0454145	-0.14721
944	617504	-0.0780415	0.117761		944	612500	0.678898	0.623055		944	607500	-0.104251	-0.210533
945	622504	-0.0784114	0.0998145		945	617500	0.0364694	0.0372122		945	612500	-0.070235	0.623055
946	627504	0.283362	0.57689		946	622500	0.0310763	-0.0267347		946	617500	0.00345523	0.0372122
947	632504	-0.483998	-0.471457		947	627500	0.425416	0.39651		947	622500	-0.0797188	-0.0267347
948	637504	-0.010006	0.092865		948	632500	-0.521561	-0.514097		948	627500	-0.0568458	0.39651
949	642504	0.153719	0.197238		949	637500	0.0379564	0.0600456		949	632500	-0.212115	-0.514097
950	647498	-0.0350788	-0.010701		950	642500	0.232501	0.197941		950	637500	-0.0760068	0.0600456
951	652504	0.308051	0.72336		951	647495	-0.0416404	-0.0733532		951	642500	-0.05364	0.197941
952	657504	-0.339127	-0.352724		952	652500	0.457017	0.507898		952	647494	-0.116037	-0.0733532
953	662504	-0.37646	-0.346071		953	657500	-0.387122	-0.374061		953	652500	-0.102706	0.507898
954	667504	-0.0528864	-0.0339595		954	662500	-0.379696	-0.396239		954	657500	-0.0928423	-0.374061
955	672504	0.0395353	-0.001605		955	667500	-0.0251742	-0.0106658		955	662500	-0.169593	-0.396239
956	677504	0.248314	0.488023		956	672500	-0.000791109	0.0084714		956	667500	0.0339793	-0.0106658
957	682504	-0.0736064	-0.0759359		957	677500	0.43595	0.330163		957	672500	0.0202021	0.0084714
958	687504	-0.240252	-0.135565		958	682500	-0.107342	-0.103956		958	677500	-0.0154283	0.330163
959	692504	-0.00740773	0.0297095		959	687500	-0.182853	-0.214915		959	682500	-0.0813978	-0.103956
960	697504	-0.421305	-0.302251		960	692500	0.0205977	-0.00362328		960	687500	-0.106818	-0.214915
961	702504	-0.319669	-0.289172		961	697500	-0.33405	-0.345269		961	692500	0.036006	-0.00362328
962	706658	-0.407042	-0.282414		962	702500	-0.346257	-0.301918		962	697500	-0.0351618	-0.345269
963	713291	-0.29165	-0.194263		963	706837	-0.581725	-0.529956		963	702500	-0.0277434	-0.301918
964	717504	-0.147996	-0.0643887		964	712890	-0.381056	-0.47436		964	706739	-0.336577	-0.529956
965	722504	-0.254301	-0.234071		965	717500	-0.0382682	-0.0766082		965	712755	-0.311525	-0.47436
966	727504	-0.157537	-0.0403786		966	722500	-0.293275	-0.305347		966	717500	-0.055518	-0.0766082
967	732504	-0.116767	0.0951932		967	727500	-0.222246	-0.206134		967	722500	-0.103106	-0.305347
968	737504	-0.352349	-0.169456		968	732500	0.109343	4.86896e-05		968	727500	-0.108612	-0.206134
969	742504	-0.105115	-0.0272105		969	737500	-0.396757	-0.438482		969	732500	-0.0176739	4.86896e-05
970	747504	-0.233823	-0.253305		970	742500	-0.0128925	-0.1151		970	737500	-0.258155	-0.438482
971	752504	-0.0662706	-0.0530664		971	747500	-0.214256	-0.205334		971	742500	-0.0705138	-0.1151
972	757504	-0.180579	-0.0474364		972	752500	-0.0444482	-0.0787104		972	747500	-0.0156251	-0.205334
973	762340	-0.00760046	0.00324032		973	757500	-0.0704375	-0.13422		973	752500	-0.0383171	-0.0787104
974	767504	0.0192225	0.277169		974	762413	-0.0833973	-0.125741		974	757500	-0.0680705	-0.13422
975	772504	-0.0378287	-0.0243793		975	767500	0.176737	0.0717824		975	762445	-0.164184	-0.125741
976	777477	-0.271643	-0.195075		976	772500	-0.0619284	-0.0328471		976	767500	-0.0722437	0.0717824
977	782504	-0.218344	-0.121524		977	777500	-0.31929	-0.350749		977	772500	-0.0105001	-0.0328471
978	787504	-0.0471916	0.133905		978	782500	-0.128018	-0.174995		978	777500	-0.156931	-0.350749
979	792504	0.0160557	-0.0991442		979	787500	0.092271	0.0380281		979	782500	-0.0894778	-0.174995
980	797504	0.0321167	0.136615		980	792500	-0.206165	-0.097924		980	787500	-0.0502003	0.0380281
981	802504	-0.217407	-0.16826		981	797500	0.109518	0.0776105		981	792500	-0.0862071	-0.097924
982	807504	0.0188099	0.205234		982	802500	-0.200144	-0.213467		982	797500	0.0128172	0.0776105
983	810792	-0.124255	0.0428582		983	807500	0.1035	0.0813797		983	802500	-0.0971455	-0.213467
984	817336	0.0507242	-0.00923645		984	810794	-0.0538301	-0.110014		984	807500	-0.10493	0.0813797
985	824094	-0.256569	-0.0738478		985	817336	-0.885983	-0.84142		985	810797	-0.165212	-0.110014
986	827504	-0.133108	-0.0937455		986	824092	-0.0640462	-0.244007		986	817408	-0.86039	-0.84142
987	832504	-0.253419	-0.264394		987	827500	-0.108342	-0.112313		987	824092	-0.0760966	-0.244007
988	837504	-0.146023	-0.0763248		988	832500	-0.345067	-0.266178		988	827500	0.00708079	-0.112313
989	842504	-0.027555	-0.100447		989	837500	-0.140727	-0.146043		989	832500	-0.0444711	-0.266178
990	847504	0.0889421	0.247121		990	842500	-0.105949	-0.0193832		990	837500	-0.0207195	-0.146043
991	852504	-0.109826	-0.05034		991	847500	0.178927	0.114111		991	842500	0.0598202	-0.0193832
992	857504	-0.029217	0.139301		992	852500	-0.105143	-0.142955		992	847500	-0.238806	0.114111
993	862504	-0.212048	-0.249077		993	857500	0.17056	0.0560598		993	852500	-0.148061	-0.142955
994	867504	-0.17237	-0.107313		994	862500	-0.348096	-0.337475		994	857500	-0.0830261	0.0560598
995	872504	-0.341112	-0.263531		995	867500	-0.0479237	-0.114739		995	862500	-0.0626559	-0.337475
996	877504	-0.433052	-0.285958		996	872500	-0.326333	-0.363161		996	867500	0.0494365	-0.114739
997	882504	-0.142228	-0.0385196		997	877500	-0.390871	-0.408327		997	872500	-0.109411	-0.363161
998	887504	-0.142648	-0.134936		998	882500	-0.159408	-0.191263		998	877500	-0.114539	-0.408327
999	892504	0.0162251	0.129965		999	887500	-0.10424	-0.12991		999	882500	-0.0374452	-0.191263
1000	897504	-0.299084	-0.202555		1000	892500	0.152701	0.0594032		1000	887500	0.0333666	-0.12991
1001	902504	0.0652798	0.169769		1001	897500	-0.266736	-0.305964		1001	892500	0.0515809	0.0594032
1002	907504	0.314474	0.511292		1002	902500	0.150427	0.0990561		1002	897500	-0.0962977	-0.305964
1003	912504	0.102859	0.283754		1003	907500	0.452355	0.366287		1003	902500	-0.0652265	0.0990561
1004	917504	0.00406017	0.0383436		1004	912500	0.235085	0.196582		1004	907500	-0.150248	0.366287
1005	922504	-0.0849196	-0.0418855		1005	917500	0.00950201	-0.0311576		1005	912500	-0.0649022	0.196582
1006	927504	0.25842	0.0696268		1006	922500	-0.00682882	-0.0518677		1006	917500	-0.00358404	-0.0311576
1007	932546	-0.166185	-0.149772		1007	927500	-0.0361392	0.0856928		1007	922500	-0.114303	-0.0518677
1008	937504	-0.0849349	-0.0522518		1008	932525	-0.364349	-0.266149		1008	927500	-0.129832	0.0856928
1009	942504	-0.00541422	-0.0865009		1009	937500	-0.00185488	-0.0564553		1009	932529	-0.217263	-0.266149
1010	947504	-0.215064	-0.113642		1010	942500	0.0098437	-0.0492137		1010	937500	-0.0150141	-0.0564553
1011	952504	-0.16757	-0.0680755		1011	947500	-0.213349	-0.215562		1011	942500	0.00146224	-0.0492137
1012	957504	-0.175492	-0.121378		1012	952500	-0.160072	-0.148321		1012	947500	-0.102766	-0.215562
1013	962504	-0.0873706	-0.103946		1013	957500	-0.243979	-0.25741		1013	952500	-0.0267293	-0.148321
1014	967504	0.0152917	0.225809		1014	962500	-0.129801	-0.123869		1014	957500	-0.0737764	-0.25741
1015	972504	-0.127507	0.125006		1015	967500	0.152448	0.0927618		1015	962500	0.0467946	-0.123869
1016	977504	0.129344	0.222259		1016	972500	-0.0788996	-0.0820564		1016	967500	-0.0209743	0.0927618
1017	982504	-0.200094	-0.107325		1017	977500	0.181719	0.15321		1017	972500	-0.0633318	-0.0820564
1018	987504	0.32003	0.37894		1018	982500	-0.11357	-0.196843		1018	977500	-0.0202507	0.15321
1019	992504	-0.225633	-0.07392		1019	987500	0.300535	0.277461		1019	982500	-0.0768969	-0.196843
1020	997504	-0.479805	-0.319476		1020	992500	-0.251895	-0.250551		1020	987500	-0.0513605	0.277461
1021	1.00251e+06	-0.00804895	0.144744		1021	997500	-0.348082	-0.442014		1021	992500	-0.108073	-0.250551
1022	1.0075e+06	0.0203037	0.04107		1022	1.0025e+06	-0.0104101	-0.0254438		1022	997500	-0.0787142	-0.442014
1023	1.0125e+06	0.178341	0.160205		1023	1.0075e+06	0.111112	0.0192534		1023	1.0025e+06	-0.145003	-0.0254438
1024	1.0175e+06	0.112319	-0.0143559		1024	1.0125e+06	0.263907	0.177541		1024	1.0075e+06	-0.00887698	0.0192534
1025	1.0225e+06	0.152635	0.0830132		1025	1.0175e+06	0.00924011	0.0869583		1025	1.0125e+06	-0.05295	0.177541
1026	1.0275e+06	0.163974	0.167734		1026	1.0225e+06	0.0338111	0.0864666		1026	1.0175e+06	0.00347077	0.0869583
1027	1.0325e+06	0.0451827	-0.0593664		1027	1.0275e+06	0.083062	0.119731		1027	1.0225e+06	-0.0116066	0.0864666
1028	1.0375e+06	-0.0727091	-0.348765		1028	1.0325e+06	-0.161376	-0.0783291		1028	1.0275e+06	-0.00412494	0.119731
1029	1.0425e+06	0.199012	0.0783436		1029	1.0375e+06	-0.254002	-0.16316		1029	1.0325e+06	-0.094441	-0.0783291
1030	1.0475e+06	0.0474912	0.09852		1030	1.0425e+06	0.0610415	0.114163		1030	1.0375e+06	-0.093417	-0.16316
1031	1.0525e+06	0.227012	0.237012		1031	1.0475e+06	0.0858392	0.0713336		1031	1.0425e+06	-0.019594	0.114163
1032	1.0575e+06	-0.00998612	-0.0386899		1032	1.0525e+06	0.25591	0.214475		1032	1.0475e+06	-0.0313688	0.0713336
1033	1.0625e+06	-0.17094	-0.0667255		1033	1.0575e+06	-0.0852223	-0.0686643		1033	1.0525e+06	-0.0821074	0.214475
1034	1067065	-0.100274	-0.169604		1034	1.0625e+06	-0.142586	-0.235192		1034	1.0575e+06	-0.0914825	-0.0686643
1035	1071143	0.0579583	-0.00767848		1035	1.06706e+06	-0.00696612	-0.11078		1035	1.0625e+06	-0.160283	-0.235192
1036	1.07851e+06	-0.108033	-0.0856854		1036	1071144	-0.847957	-0.841496		1036	1.06707e+06	-0.0430946	-0.11078
1037	4665.68	0.044033	-0.0023163		1037	1.07827e+06	-0.651687	-0.593062		1037	1.07114e+06	-0.843077	-0.841496
1038	9013.5	-0.126438	-0.0972722		1038	2538.61	-0.589858	-0.795023		1038	1.07829e+06	-0.574815	-0.593062
1039	14065	-0.32395	-0.19683		1039	7715.63	-0.428249	-0.455852		1039	2212.88	-0.690956	-0.788213
1040	19013.5	-0.169498	-0.195059		1040	12566.8	-0.272133	-0.333735		1040	7605.86	-0.441763	-0.461093
1041	24013.5	-0.0264658	-0.0163859		1041	17560.5	-0.259863	-0.233526		1041	12504.7	-0.150174	-0.338068
1042	29013.5	0.0724036	0.00372455		1042	22560.5	-0.118783	-0.110915		1042	17500.5	0.00613846	-0.236994
1043	34013.5	-0.100035	-0.0566282		1043	27560.5	0.0166135	0.078731		1043	22500.5	-0.0214714	-0.11143
1044	39013.5	0.175892	0.257061		1044	32560.5	-0.106702	-0.079023		1044	27500.5	0.0275376	0.0880735
1045	44013.5	-0.0320945	-0.105533		1045	37560.5	0.0575635	0.0461397		1045	32500.5	-0.0706528	-0.0859921
1046	49013.5	-0.0566129	0.127763		1046	42560.5	-0.0976216	-0.0255423		1046	37500.5	-0.152659	0.0448088
1047	54013.5	0.237579	0.363289		1047	47560.5	0.0778342	0.0791134		1047	42500.5	-0.082138	-0.0237044
1048	59013.5	0.0608604	0.155034		1048	52560.5	0.0323839	-0.111929		1048	47500.5	-0.0385684	0.0808166
1049	64013.5	-0.177055	-0.0910555		1049	57560.5	0.670625	0.425459		1049	52500.5	-0.166407	-0.11542
1050	69013.5	0.114905	0.216082		1050	62560.5	-0.298119	-0.331944		1050	57500.5	-0.134806	0.430206
1051	74013.5	-0.135829	-0.096135		1051	67560.5	0.336195	0.254827		1051	62500.5	-0.133299	-0.337697
1052	79013.5	-0.536737	-0.441747		1052	72560.5	0.0227865	0.0189118		1052	67500.5	0.0353434	0.245968
1053	83547	-0.322533	-0.277448		1053	77560.5	-0.511561	-0.503716		1053	72500.5	-0.0216413	0.0360697
1054	94247.9	-0.0111857	-0.062552		1054	82560.5	-0.290637	-0.284836		1054	77500.5	-0.0761541	-0.501345
1055	99013.5	0.0841627	0.117038		1055	85364.5	-0.70794	-0.687871		1055	82500.5	0.00542247	-0.288938
1056	104014	-0.299076	-0.106434		1056	93260	-0.568042	-0.574367		1056	85334.5	-0.414569	-0.659552
1057	109014	-0.169453	-0.10332		1057	97560.5	0.314541	0.22927		1057	93298.6	-0.493706	-0.576516
1058	114014	-0.195761	-0.1687		1058	102560	-0.225091	-0.252788		1058	97500.5	0.0124184	0.221064
1059	119014	-0.00821039	0.0495439		1059	107560	-0.381062	-0.339163		1059	102500	-0.0494844	-0.241535
1060	124014	0.254661	0.450947		1060	112560	-0.0557094	-0.0642078		1060	107500	-0.0996122	-0.340535
1061	129014	-0.192095	-0.127347		1061	117560	-0.231167	-0.282651		1061	112500	0.0491438	-0.0612889
1062	134022	-0.515246	-0.359611		1062	122560	0.46581	0.375114		1062	117500	-0.171704	-0.291352
1063	139014	0.645143	0.730186		1063	127560	-0.0941167	-0.156578		1063	122500	-0.113734	0.371066
1064	143994	0.562543	0.716747		1064	132521	-0.361842	-0.35627		1064	127500	-0.0593374	-0.158373
1065	149036	-0.434414	-0.236152		1065	137560	0.0853554	0.240453		1065	132482	-0.139379	-0.340626
1066	154014	-0.235924	-0.312358		1066	142560	0.878328	0.833569		1066	137500	-0.118283	0.227047
1067	159014	0.441976	0.434452		1067	147568	-0.235504	-0.252252		1067	142500	0.00348299	0.830511
1068	164014	0.149682	0.155388		1068	152560	-0.360959	-0.327772		1068	147515	-0.172737	-0.248198
1069	169014	-0.0685672	-0.0385255		1069	157560	0.146024	0.232787		1069	152500	-0.173962	-0.317321
1070	174014	0.237749	0.522538		1070	162560	0.169522	0.23716		1070	157500	-0.0954932	0.216719
1071	179014	-0.0299808	0.202997		1071	167560	-0.0746919	-0.0224693		1071	162500	0.0210698	0.243373
1072	184014	0.208048	0.195607		1072	172560	0.195605	0.106186		1072	167500	-0.0247059	-0.0195565
1073	189014	0.433993	0.873972		1073	177560	0.385478	0.280147		1073	172500	-0.216279	0.0937596
1074	194035	0.160628	0.278542		1074	182560	0.319139	0.120407		1074	177500	-0.313455	0.285039
1075	199014	0.175431	0.11251		1075	187560	0.529728	0.449976		1075	182500	-0.0453281	0.124985
1076	204014	0.184126	0.197113		1076	192421	0.440825	0.330565		1076	187500	-0.0638521	0.438925
1077	209014	-0.236057	-0.140094		1077	197560	-0.0169248	0.0596535		1077	192354	-0.249616	0.344779
1078	213419	-0.357381	-0.334296		1078	202560	0.0396155	0.148029		1078	197500	-0.018647	0.0540064
1079	219014	0.191748	0.209746		1079	207560	0.211449	0.135657		1079	202500	0.0373747	0.150788
1080	224014	0.165332	0.191127		1080	211252	-0.610343	-0.628258		1080	207500	0.0125255	0.133711
1081	229014	-0.121816	-0.13275		1081	218058	0.306964	0.343448		1081	211218	-0.338215	-0.60401
1082	234014	0.220253	0.208617		1082	222560	0.0221146	0.0459162		1082	218027	-0.0692765	0.345735
1083	239014	-0.00300703	0.0991875		1083	227560	-0.174661	-0.0964442		1083	222500	-0.0171231	0.0450756
1084	244014	-0.00273552	-0.0173613		1084	232560	0.127931	0.0786563		1084	227500	-0.0531988	-0.0847287
1085	249014	0.406849	0.313205		1085	237560	0.186446	0.161796		1085	232500	-0.0713136	0.0656103
1086	254014	-0.306222	-0.224221		1086	242560	0.0599959	0.0026301		1086	237500	-0.183848	0.169572
1087	259014	-0.0050404	-0.157084		1087	247560	0.0151967	0.221157		1087	242500	0.0137604	-0.0020765
1088	264014	-0.140979	-0.242312		1088	252560	-0.120114	-0.0687455		1088	247500	-0.049264	0.217092
1089	269014	-0.0655758	-0.137716		1089	257560	-0.260538	-0.243044		1089	252500	-0.038711	-0.0600603
1090	274014	-0.215569	-0.0460508		1090	262560	-0.144916	-0.175261		1090	257500	-0.0676083	-0.238648
1091	279014	-0.269346	-0.145022		1091	267560	0.070663	-0.00801112		1091	262500	0.00859412	-0.182059
1092	284014	-0.204656	-0.188723		1092	272560	-0.228324	-0.269687		1092	267500	-0.0256609	-0.00457966
1093	289014	-0.0952511	-0.0767777		1093	277560	-0.09737	-0.161799		1093	272500	-0.0975849	-0.272452
1094	294014	-0.0313359	0.000103182		1094	282560	-0.201996	-0.25662		1094	277500	-0.0766276	-0.150134
1095	299014	0.0444155	0.199265		1095	287560	-0.0697838	-0.0992531		1095	282500	-0.0680801	-0.271925
1096	304014	0.0766094	0.0554759		1096	292560	-0.186971	-0.258194		1096	287500	-0.0451115	-0.0994121
1097	309014	-0.0336008	-0.232053		1097	297560	0.291558	0.169451		1097	292500	-0.115641	-0.255243
1098	314014	0.123503	0.0117877		1098	302560	0.00212852	-0.00617709		1098	297500	0.0269382	0.176003
1099	319014	0.32994	0.350557		1099	307560	-0.316884	-0.241478		1099	302500	-0.115798	-0.0090287
1100	324014	0.426811	0.476893		1100	312560	0.0334663	0.0510046		1100	307500	-0.18502	-0.239279
1101	329014	0.632232	0.606596		1101	317560	0.255894	0.229068		1101	312500	-0.0333498	0.046735
1102	334014	0.243282	0.272183		1102	322560	0.17084	0.23177		1102	317500	0.0292794	0.214581
1103	339014	0.18532	0.432395		1103	327560	0.794709	0.896307		1103	322500	-0.00507432	0.23245
1104	344014	0.455183	0.533841		1104	332560	0.18276	0.161411		1104	327500	0.00224122	0.903423
1105	349014	0.0632787	-0.051005		1105	337560	0.183907	0.224456		1105	332500	0.00281603	0.157497
1106	354014	-0.000858686	-0.0333573		1106	342560	0.529147	0.460277		1106	337500	-0.0826299	0.237396
1107	359014	-0.373059	-0.242892		1107	347560	0.166752	0.254546		1107	342500	-0.0767657	0.452775
1108	364014	-0.0369592	-0.0417899		1108	352560	-0.117915	-0.114436		1108	347500	-0.0379947	0.256073
1109	369014	0.24889	0.313624		1109	357560	-0.216387	-0.181727		1109	352500	-0.0027537	-0.115729
1110	374014	0.403134	0.64559		1110	362560	-0.119995	-0.146128		1110	357500	-0.0573359	-0.182941
1111	379014	-0.100643	-0.0511445		1111	367560	0.162283	0.265056		1111	362500	-0.0308092	-0.132845
1112	384014	-0.309203	-0.268868		1112	372560	0.289999	0.263651		1112	367500	-0.0335158	0.251344
1113	389008	-0.335954	-0.238802		1113	377560	0.487623	0.216392		1113	372500	-0.00896546	0.254879
1114	394014	-0.241822	-0.134963		1114	382560	-0.385243	-0.330541		1114	377500	-0.0829026	0.226188
1115	399014	-0.154227	-0.132346		1115	387560	-0.439534	-0.46511		1115	382500	-0.108226	-0.318639
1116	404014	-0.155719	-0.223638		1116	392560	-0.187182	-0.200662		1116	387500	-0.175655	-0.472322
1117	409014	-0.263223	-0.324335		1117	397560	-0.172406	-0.219673		1117	392500	-0.0825496	-0.201037
1118	414014	-0.124102	-0.202369		1118	402560	-0.176176	-0.125322		1118	397500	-0.0784596	-0.220701
1119	419014	0.489895	0.620625		1119	407560	-0.426113	-0.354609		1119	402500	0.0285958	-0.118784
1120	424014	0.75657	0.898812		1120	412560	-0.390153	-0.375354		1120	407500	-0.156357	-0.352477
1121	429014	0.43122	0.142907		1121	417560	0.291001	0.400764		1121	412500	-0.0942854	-0.386322
1122	434014	0.575316	0.204897		1122	422560	1.05927	0.914314		1122	417500	-0.0137339	0.39843
1123	439014	0.111468	0.100697		1123	427560	0.134056	0.242266		1123	422500	0.0445936	0.912369
1124	444014	-0.0786238	-0.0767777		1124	432560	0.238449	0.442093		1124	427500	-0.0594539	0.243346
1125	449014	-0.220406	-0.246341		1125	437560	0.00883329	0.092524		1125	432500	0.0018039	0.451092
1126	454014	-0.0263578	0.0293364		1126	442560	0.123005	0.0658076		1126	437500	0.0234245	0.0983057
1127	459014	0.201549	0.324445		1127	447560	-0.334921	-0.314685		1127	442500	0.000251304	0.0561515
1128	464013	0.0815638	0.240503		1128	452560	-0.011769	-0.090281		1128	447500	-0.0867518	-0.311312
1129	469014	-0.126517	-0.109551		1129	457560	0.17664	0.02506		1129	452500	-0.104801	-0.0967767
1130	474014	-0.05433	-0.111715		1130	462560	0.1898	0.222064		1130	457500	-0.0514545	0.0210269
1131	479014	0.173928	-0.00516591		1131	467560	-0.312851	-0.355353		1131	462500	-0.0652192	0.238934
1132	484014	0.334209	0.483813		1132	472560	0.0204905	0.0708615		1132	467500	-0.200761	-0.369512
1133	489014	0.130172	0.263609		1133	477560	-0.0308859	0.0549478		1133	472500	-0.140547	0.0770808
1134	494014	-0.399763	-0.346249		1134	482560	0.413336	0.356089		1134	477500	-0.0786472	0.05054
1135	499014	0.0462479	0.201665		1135	487560	0.229797	0.199795		1135	482500	-0.0100913	0.350999
1136	504009	-0.14548	-0.0871304		1136	492560	-0.170833	-0.167527		1136	487500	-0.0569636	0.205665
1137	509014	0.0251167	0.125315		1137	497560	0.190434	0.0973118		1137	492500	-0.113421	-0.160816
1138	514014	0.0587312	0.0328636		1138	502546	-0.254754	-0.269285		1138	497500	-0.0213217	0.0880076
1139	519014	0.0695153	0.049874		1139	507560	-0.0365546	-0.0258036		1139	502486	-0.140238	-0.257018
1140	524007	-0.0496223	-0.084892		1140	512560	-0.0303262	0.0577868		1140	507500	-0.0087932	-0.0322622
1141	528990	-0.033708	-0.0603227		1141	517560	0.127554	0.11914		1141	512500	-0.0480174	0.062121
1142	531570	0.00137785	NaN		1142	522560	-0.137135	-0.142905		1142	517500	-0.00198803	0.112677
1143	540990	0.00500001	0.00571848		1143	527437	-0.702222	-0.714004		1143	522500	-0.0970856	-0.146414
1144	543552	NaN	-0.00517045		1144	531203	-0.823077	-0.809361		1144	527380	-0.6703	-0.697283
1145	549780	0.00137785	NaN		1145	541788	-0.874298	-0.886788		1145	531169	-0.77724	-0.81147
1146	554727	-0.135114	-0.114901		1146	549704	-0.890739	-0.892417		1146	542012	-0.867461	-0.886788
1147	556844	0.205755	0.108352		1147	553912	-0.292764	-0.299515		1147	549704	NaN	-0.892417
1148	104	-0.000401242	0.0246818		1148	556118	-0.43905	-0.473259		1148	553885	-0.166266	-0.281269
1149	19311.5	0.0265731	0.0413355		1149	104	-0.845235	-0.861109		1149	556088	-0.495271	-0.483789
1150	22493.5	-0.117606	-0.0733929		1150	19322.3	-0.627837	-0.67039		1150	104	-0.855101	-0.861109
1151	27502.5	0.0268922	0.0490738		1151	22493.8	-0.251408	-0.287245		1151	18665.2	-0.707765	-0.67039
1152	32502.5	-0.0561077	0.0108802		1152	27500.5	0.0229294	0.0309244		1152	22495.6	-0.261385	-0.287245
1153	37502.5	0.0866329	0.0699973		1153	32500.5	-0.0147357	-0.0670947		1153	27500.5	-0.0576225	0.0309244
1154	42502.5	-0.130903	-0.172243		1154	37500.5	0.189855	0.109916		1154	32500.5	-0.13583	-0.0670947
1155	47502.5	-0.281361	-0.363151		1155	42500.5	-0.239299	-0.196537		1155	37500.5	-0.0341985	0.109916
1156	52502.5	-0.327212	-0.242917		1156	47500.5	-0.342743	-0.305994		1156	42500.5	-0.11237	-0.196537
1157	57502.5	-0.164687	-0.150879		1157	52500.5	-0.347724	-0.303727		1157	47500.5	-0.122402	-0.305994
1158	62502.5	0.0338294	0.0658086		1158	57500.5	-0.175816	-0.159869		1158	52500.5	-0.14749	-0.303727
1159	67502.5	-0.0525479	-0.005955		1159	62500.5	0.167938	0.044666		1159	57500.5	-0.0310383	-0.159869
1160	72502.5	-0.366737	-0.283735		1160	67500.5	-0.0505595	-0.0445213		1160	62500.5	0.0255903	0.044666
1161	77502.5	-0.147845	-0.0420523		1161	72500.5	-0.39799	-0.393189		1161	67500.5	-0.050001	-0.0445213
1162	82502.5	-0.0672412	0.0367664		1162	77500.5	-0.127627	-0.113935		1162	72500.5	-0.0890528	-0.393189
1163	87502.5	-0.163755	-0.100038		1163	82500.5	0.0174114	-0.0386132		1163	77500.5	-0.00642252	-0.113935
1164	92502.5	0.0144643	0.0197259		1164	87500.5	-0.129032	-0.147902		1164	82500.5	0.00782841	-0.0386132
1165	97502.5	0.0586326	0.158008		1165	92500.5	-0.0997838	-0.0533258		1165	87500.5	-0.045833	-0.147902
1166	102502	-0.0131778	0.0300168		1166	97500.5	0.1312	0.131732		1166	92500.5	-0.188084	-0.0533258
1167	107502	-0.0796446	-0.0244027		1167	102500	-0.0371045	-0.0331915		1167	97500.5	-0.0197568	0.131732
1168	112502	-0.0421915	-0.0454936		1168	107500	-0.0764353	-0.0694494		1168	102500	-0.019146	-0.0331915
1169	117502	-0.387607	-0.291911		1169	112500	-0.0686553	-0.0862829		1169	107500	0.0176924	-0.0694494
1170	122502	-0.060099	-0.0346873		1170	117500	-0.270831	-0.297971		1170	112500	-0.0166931	-0.0862829
1171	127502	-0.0451117	-0.0323945		1171	122500	-0.0697346	-0.148589		1171	117500	-0.00645215	-0.297971
1172	132502	-0.225974	-0.163218		1172	127500	-0.12148	-0.0480039		1172	122500	-0.146675	-0.148589
1173	137502	0.00691587	0.11687		1173	132500	-0.284743	-0.268636		1173	127500	-0.0318661	-0.0480039
1174	142502	-0.139453	-0.219347		1174	137500	-0.0231342	0.0110719		1174	132500	-0.115118	-0.268636
1175	147502	-0.0509989	0.11025		1175	142500	-0.144175	-0.188451		1175	137500	-0.0766114	0.0110719
1176	152197	-0.378809	-0.113874		1176	147500	-0.0309913	-0.00901116		1176	142500	-0.0374903	-0.188451
1177	157502	-0.0244661	0.157697		1177	152295	-0.295516	-0.306888		1177	147500	0.0223696	-0.00901116
1178	162502	0.388453	0.353602		1178	157500	0.0322925	0.024557		1178	152293	-0.0940356	-0.306888
1179	167502	1.27222	0.92314		1179	162500	0.196286	0.350991		1179	157500	-0.0247895	0.024557
1180	172502	0.90211	0.837033		1180	167500	0.777658	1.13175		1180	162500	-0.133524	0.350991
1181	177502	0.484109	0.518906		1181	172500	0.648215	0.869183		1181	167500	0.0832504	1.13175
1182	182502	0.133813	0.240374		1182	177500	0.541576	0.448786		1182	172500	-0.018374	0.869183
1183	187502	0.148536	0.33927		1183	182500	0.269008	0.204032		1183	177500	-0.00925122	0.448786
1184	192502	0.305937	0.7307		1184	187500	0.306417	0.235563		1184	182500	0.00381536	0.204032
1185	196324	0.28892	0.428421		1185	192500	0.537091	0.485198		1185	187500	-0.0104703	0.235563
1186	204571	-0.443437	-0.192309		1186	196323	0.318666	0.310601		1186	192500	-0.0483863	0.485198
1187	207502	-0.0850234	-0.0601327		1187	204538	-0.559972	-0.524899		1187	196323	-0.0871333	0.310601
1188	212502	-0.328954	-0.309558		1188	207500	-0.100732	-0.0765796		1188	204388	-0.488694	-0.524899
1189	217502	-0.181393	-0.229092		1189	212500	-0.288984	-0.284992		1189	207500	-0.0184364	-0.0765796
1190	222502	-0.232667	-0.131991		1190	217500	-0.242676	-0.287169		1190	212500	-0.0027623	-0.284992
1191	227502	-0.456828	-0.296174		1191	222500	-0.0970348	-0.183165		1191	217500	-0.0503733	-0.287169
1192	232502	-0.125657	-0.0408532		1192	227500	-0.419808	-0.455559		1192	222500	-0.0779406	-0.183165
1193	237502	0.146984	0.296693		1193	232500	-0.174441	-0.120258		1193	227500	-0.149988	-0.455559
1194	242502	0.0194301	-0.0437905		1194	237500	0.258921	0.223103		1194	232500	-0.0297144	-0.120258
1195	247502	0.0624278	0.0199805		1195	242500	0.0242564	-0.00258815		1195	237500	-0.00784355	0.223103
1196	252502	0.158793	0.0437023		1196	247500	0.00513959	0.00683849		1196	242500	0.0089703	-0.00258815
1197	257502	0.105203	0.0466218		1197	252500	0.0195302	0.0690474		1197	247500	0.0067555	0.00683849
1198	262502	-0.216159	-0.256918		1198	257500	0.0113651	0.0158841		1198	252500	-0.00928635	0.0690474
1199	267502	-0.240367	-0.144781		1199	262500	-0.288227	-0.26453		1199	257500	-0.0773196	0.0158841
1200	272502	0.367586	-0.0251386		1200	267500	-0.189879	-0.210919		1200	262500	-0.05146	-0.26453
1201	277502	0.394013	0.24573		1201	272500	0.0287969	0.249442		1201	267500	-0.17591	-0.210919
1202	282502	0.153444	0.14524		1202	277500	0.247431	0.262838		1202	272500	-0.00453901	0.249442
1203	287502	0.00575777	-0.0283573		1203	282500	0.151517	0.157699		1203	277500	-0.00336243	0.262838
1204	292502	0.170215	0.487121		1204	287500	0.0249934	-0.0286774		1204	282500	0.0550164	0.157699
1205	297502	0.295828	0.214681		1205	292500	0.509686	0.283732		1205	287500	-0.0978737	-0.0286774
1206	302502	0.350538	0.0103259		1206	297500	0.220051	0.220225		1206	292500	-0.160102	0.283732
1207	307502	0.347924	0.083795		1207	302500	0.0510264	0.214333		1207	297500	-0.0905881	0.220225
1208	312502	0.917906	0.939075		1208	307500	0.0301268	0.160481		1208	302500	-0.0309202	0.214333
1209	317502	0.502764	0.924908		1209	312500	0.760343	0.968434		1209	307500	-0.0906678	0.160481
1210	322502	-0.059396	-0.152186		1210	317500	0.782209	0.658679		1210	312500	0.022327	0.968434
1211	327502	0.0997952	-0.0269349		1211	322500	-0.1429	-0.0894987		1211	317500	-0.0998258	0.658679
1212	332502	0.176021	0.19478		1212	327500	0.0218218	0.0555807		1212	322500	-0.0794303	-0.0894987
1213	337502	0.00473894	0.0588405		1213	332500	0.232815	0.208455		1213	327500	0.0204524	0.0555807
1214	342502	0.0274708	0.0216014		1214	337500	0.0691616	0.0177515		1214	332500	0.026533	0.208455
1215	347502	-0.203188	-0.252207		1215	342500	0.00849133	-0.00974382		1215	337500	-0.085509	0.0177515
1216	352502	-0.342807	-0.394506		1216	347500	-0.182222	-0.192919		1216	342500	0.0235789	-0.00974382
1217	357502	-0.0746965	0.0443568		1217	352500	-0.416904	-0.397265		1217	347500	-0.0403544	-0.192919
1218	362502	0.25907	0.404662		1218	357500	0.0134786	-0.0608441		1218	352500	-0.14561	-0.397265
1219	367502	-0.0233426	-0.00925182		1219	362500	0.458119	0.288931		1219	357500	-0.096762	-0.0608441
1220	372502	-0.14609	-0.172952		1220	367500	-0.127629	-0.0994472		1220	362500	-0.181045	0.288931
1221	377502	-0.394577	-0.277851		1221	372500	-0.302238	-0.205201		1221	367500	-0.152918	-0.0994472
1222	382502	0.148927	0.106294		1222	377500	-0.36881	-0.369009		1222	372500	-0.059724	-0.205201
1223	387502	-0.221894	-0.235735		1223	382500	0.107627	0.149515		1223	377500	-0.0653273	-0.369009
1224	392502	0.0995567	0.275944		1224	387500	-0.279835	-0.267867		1224	382500	-0.00745765	0.149515
1225	397502	-0.308905	-0.306325		1225	392500	0.274842	0.175342		1225	387500	-0.105748	-0.267867
1226	402502	0.0537621	0.113433		1226	397500	-0.350864	-0.317705		1226	392500	-0.0246435	0.175342
1227	407502	-0.0411741	-0.0408082		1227	402500	0.0486625	0.0213175		1227	397500	-0.0567263	-0.317705
1228	412502	-0.13632	-0.130699		1228	407500	-0.0535727	-0.0456971		1228	402500	0.00474627	0.0213175
1229	417502	-0.672672	-0.519355		1229	412500	-0.217579	-0.189849		1229	407500	-0.0568427	-0.0456971
1230	422502	-0.487839	-0.320718		1230	417500	-0.675999	-0.658959		1230	412500	0.0319909	-0.189849
1231	427502	-0.113035	-0.153835		1231	422500	-0.415338	-0.450015		1231	417500	-0.144195	-0.658959
1232	432502	-0.276328	-0.22555		1232	427500	-0.0978899	-0.188637		1232	422500	-0.077231	-0.450015
1233	437502	-0.237418	-0.0466397		1233	432500	-0.263641	-0.277627		1233	427500	-0.00856591	-0.188637
1234	442502	-0.390075	-0.279309		1234	437500	-0.172159	-0.228164		1234	432500	-0.000595538	-0.277627
1235	447502	-0.325645	-0.189676		1235	442500	-0.331744	-0.35395		1235	437500	-0.0224702	-0.228164
1236	452447	-0.220305	-0.0992664		1236	447500	-0.305526	-0.283943		1236	442500	-0.0210692	-0.35395
1237	457502	-0.570043	-0.430755		1237	452500	-0.27702	-0.321248		1237	447500	-0.0459898	-0.283943
1238	462502	0.207879	0.326835		1238	457500	-0.405808	-0.48945		1238	452500	-0.123736	-0.321248
1239	467502	0.461659	0.70103		1239	462500	0.309177	0.259594		1239	457500	-0.14825	-0.48945
1240	471308	0.443486	0.448937		1240	467500	0.776383	0.647947		1240	462500	-0.0658501	0.259594
1241	484414	0.0761641	0.14846		1241	471308	0.448557	0.423103		1241	467500	-0.0159769	0.647947
1242	487502	-0.148204	-0.21001		1242	484412	-0.0142421	-0.00551312		1242	471308	-0.155881	0.423103
1243	492502	0.229647	0.0872926		1243	487500	-0.188861	-0.160592		1243	476733	-0.872566	NaN
1244	497502	0.213492	0.113826		1244	492500	0.0333046	0.172908		1244	484412	-0.0607169	-0.00551312
1245	502502	0.303602	0.23656		1245	497500	0.163029	0.165911		1245	487500	-0.0753856	-0.160592
1246	507502	0.11365	-0.0515591		1246	502500	0.062122	0.23678		1246	492500	-0.0725441	0.172908
1247	512502	-0.171347	-0.291071		1247	507500	-0.0400603	0.0569352		1247	497500	0.00283924	0.165911
1248	517502	-0.15048	-0.287027		1248	512500	-0.265653	-0.207977		1248	502500	-0.08094	0.23678
1249	522502	0.192431	0.212762		1249	517500	-0.271714	-0.199206		1249	507500	-0.0315176	0.0569352
1250	527502	-0.247541	0.0626491		1250	522500	0.226705	0.205552		1250	512500	-0.0528588	-0.207977
1251	532502	-0.138252	-0.20592		1251	527500	-0.0496973	-0.140331		1251	517500	-0.0921712	-0.199206
1252	537499	-0.360441	-0.335799		1252	532500	-0.163029	-0.185663		1252	522500	-0.0010214	0.205552
1253	542502	-0.288323	-0.121162		1253	537497	-0.40985	-0.397861		1253	527500	-0.0519112	-0.140331
1254	547502	0.145251	0.510205		1254	542500	-0.276523	-0.310894		1254	532500	0.0667171	-0.185663
1255	552502	-0.175429	-0.0893795		1255	547500	0.437094	0.289191		1255	537500	-0.132315	-0.397861
1256	557502	0.28142	0.522087		1256	552500	-0.156493	-0.158751		1256	542500	-0.15294	-0.310894
1257	562502	0.577116	0.377894		1257	557500	0.377769	0.370409		1257	547500	0.0422477	0.289191
1258	567502	1.01928	1.00125		1258	562500	0.28949	0.441323		1258	552500	-0.0421311	-0.158751
1259	572502	0.905562	1.30082		1259	567500	0.805179	1.02664		1259	557500	0.0201399	0.370409
1260	577502	0.43559	0.891606		1260	572500	1.25071	1.1197		1260	562500	0.00829367	0.441323
1261	582502	0.0721886	0.172804		1261	577500	0.754089	0.625295		1261	567500	0.0203389	1.02664
1262	587502	-0.352104	-0.315938		1262	582500	0.148516	0.109057		1262	572500	-0.076152	1.1197
1263	592502	-0.144949	-0.178221		1263	587500	-0.337388	-0.353612		1263	577500	-0.121668	0.625295
1264	597502	0.0844227	0.101489		1264	592500	-0.27407	-0.181281		1264	582500	-0.0474295	0.109057
1265	602502	-0.147056	-0.0766586		1265	597500	0.131505	0.0975349		1265	587500	-0.0364613	-0.353612
1266	607502	0.208659	0.3346		1266	602500	-0.236355	-0.232982		1266	592500	-0.0666951	-0.181281
1267	612502	-0.211684	-0.153529		1267	607500	0.166947	0.303343		1267	597500	0.106631	0.0975349
1268	617502	-0.357011	-0.324467		1268	612500	-0.276069	-0.296905		1268	602500	-0.0972904	-0.232982
1269	622502	0.13926	0.47188		1269	617500	-0.30092	-0.329501		1269	607500	-0.111773	0.303343
1270	627502	-0.0877604	-0.0717773		1270	622500	0.469725	0.31048		1270	612500	-0.0455494	-0.296905
1271	632502	-0.1219	-0.0573295		1271	627500	-0.0402864	-0.0777764		1271	617500	-0.00859928	-0.329501
1272	637502	0.118408	0.245593		1272	632500	-0.141448	-0.128088		1272	622500	-0.129566	0.31048
1273	642502	-0.219018	-0.103227		1273	637500	0.25775	0.132672		1273	627500	-0.0724637	-0.0777764
1274	647502	-0.130706	-0.0183559		1274	642500	-0.12112	-0.178606		1274	632500	-0.0184225	-0.128088
1275	652502	-0.247253	-0.129019		1275	647500	-0.100215	-0.111769		1275	637500	-0.137194	0.132672
1276	657502	-0.101428	-0.0804636		1276	652500	-0.187008	-0.213172		1276	642500	-0.231573	-0.178606
1277	662502	0.0600413	0.22469		1277	657500	-0.0356678	-0.0888719		1277	647500	-0.0193275	-0.111769
1278	667502	-0.0872674	-0.0425445		1278	662500	0.172505	0.100723		1278	652500	-0.122916	-0.213172
1279	672502	-0.229011	-0.289456		1279	667500	-0.0512005	-0.0823926		1279	657500	0.044967	-0.0888719
1280	677502	-0.293604	-0.270667		1280	672500	-0.240505	-0.236079		1280	662500	0.00256259	0.100723
1281	682502	-0.266735	-0.276567		1281	677500	-0.330783	-0.274577		1281	667500	-0.0397531	-0.0823926
1282	687502	0.0111905	-0.205499		1282	682500	-0.30188	-0.320148		1282	672500	-0.00830415	-0.236079
1283	692502	-0.169459	-0.183966		1283	687500	-0.260004	-0.178075		1283	677500	-0.0327504	-0.274577
1284	697502	0.109003	-0.0913832		1284	692500	-0.235911	-0.199741		1284	682500	0.0215987	-0.320148
1285	702502	0.134811	0.329498		1285	697500	-0.0104297	0.0636289		1285	687500	-0.0448939	-0.178075
1286	707502	0.0618816	0.16487		1286	702500	0.0630704	0.0633297		1286	692500	-0.0177924	-0.199741
1287	712472	-0.220687	-0.199563		1287	707500	0.227209	0.0538676		1287	697500	0.0312376	0.0636289
1288	717530	-0.145681	-0.177588		1288	712470	-0.315124	-0.352824		1288	702500	-0.243427	0.0633297
1289	722502	-0.131768	-0.197096		1289	717526	-0.0761393	-0.15127		1289	707500	-0.0825849	0.0538676
1290	726711	-0.0477248	-0.0620936		1290	722500	-0.162528	-0.184426		1290	712470	-0.222167	-0.352824
1291	730894	0.0213937	NaN		1291	726714	-0.277625	-0.326009		1291	717526	-0.00437335	-0.15127
1292	737971	-0.00730877	-0.00942415		1292	730908	-0.88689	-0.878382		1292	722500	-0.0710906	-0.184426
1293	741634	0.0197269	0.020974		1293	738030	-0.878273	-0.873671		1293	726718	-0.225755	-0.326009
1294	3068.77	-0.215726	-0.222604		1294	741614	-0.859529	-0.851815		1294	730820	-0.868281	-0.878382
1295	7501.5	-0.189452	-0.186573		1295	2884.78	-0.566813	-0.536989		1295	738030	-0.847406	-0.873671
1296	12501.5	-0.338411	-0.309065		1296	7500.5	-0.21094	-0.1926		1296	741155	-0.853977	-0.851815
1297	17501.5	-0.383251	-0.229947		1297	12500.5	-0.370481	-0.309082		1297	2881.33	-0.426171	-0.536989
1298	22501.5	0.18585	0.351852		1298	17500.5	-0.469901	-0.46419		1298	7500.5	-0.039289	-0.1926
1299	27501.5	0.0652241	0.0093459		1299	22500.5	0.205882	0.243289		1299	12500.5	-0.0570675	-0.309082
1300	32501.5	0.0734432	-0.00516455		1300	27500.5	-0.0544694	-0.018362		1300	17500.5	-0.228856	-0.46419
1301	37501.5	0.134251	0.125941		1301	32500.5	0.00746844	0.0600489		1301	22500.5	-0.0697884	0.243289
1302	42501.5	0.125067	0.0374837		1302	37500.5	0.117336	0.120806		1302	27500.5	-0.086924	-0.018362
1303	47501.5	0.0899408	0.0790609		1303	42500.5	-0.0106132	0.00284091		1303	32500.5	0.00492138	0.0600489
1304	52501.5	-0.178685	-0.179351		1304	47500.5	0.148562	0.115621		1304	37500.5	-0.0206453	0.120806
1305	57501.5	0.496348	0.259408		1305	52500.5	-0.194407	-0.192015		1305	42500.5	-0.071147	0.00284091
1306	62501.5	-0.153431	-0.244063		1306	57500.5	0.175089	0.386028		1306	47500.5	0.0340489	0.115621
1307	67501.5	0.399654	0.550292		1307	62500.5	-0.281217	-0.220779		1307	52500.5	-0.12269	-0.192015
1308	72501.5	0.0633331	0.104276		1308	67500.5	0.515111	0.430171		1308	57500.5	0.0268378	0.386028
1309	77501.5	-0.141408	-0.163484		1309	72500.5	0.0891123	0.0128785		1309	62500.5	-0.103553	-0.220779
1310	82501.5	-0.108093	0.0689718		1310	77500.5	-0.118773	-0.135618		1310	67500.5	-0.164304	0.430171
1311	87501.5	-0.280807	-0.256012		1311	82500.5	0.0445024	-0.0304709		1311	72500.5	-0.165501	0.0128785
1312	92501.5	0.130173	0.432165		1312	87500.5	-0.293187	-0.312014		1312	77500.5	-0.0808253	-0.135618
1313	97501.5	-0.043982	0.00164		1313	92500.5	0.203799	0.238007		1313	82500.5	-0.0824523	-0.0304709
1314	102502	0.104245	0.0387264		1314	97500.5	-0.032899	-0.0862632		1314	87500.5	-0.124884	-0.312014
1315	107502	-0.113457	-0.0765786		1315	102500	0.0168993	0.0302557		1315	92500.5	-0.0696825	0.238007
1316	112502	-0.347838	-0.356639		1316	107500	-0.0796063	-0.107424		1316	97500.5	-0.116829	-0.0862632
1317	117502	-0.0182272	-0.0053		1317	112500	-0.427113	-0.403418		1317	102500	-0.0554223	0.0302557
1318	122502	0.0169978	-0.0635209		1318	117500	-0.00862036	-0.0340916		1318	107500	-0.0244549	-0.107424
1319	127502	0.00172933	0.0422427		1319	122500	-0.0754296	-0.0431384		1319	112500	-0.0477053	-0.403418
1320	132502	-0.177492	-0.112495		1320	127500	0.0338852	0.0206857		1320	117500	0.0574957	-0.0340916
1321	137502	-0.310192	-0.293086		1321	132500	-0.0755683	-0.140031		1321	122500	-0.0510931	-0.0431384
1322	142502	-0.179336	-0.0951518		1322	137500	-0.343547	-0.371981		1322	127500	0.0265438	0.0206857
1323	147502	-0.170904	-0.180587		1323	142500	-0.203707	-0.202888		1323	132500	0.00924222	-0.140031
1324	152502	-0.391514	-0.31628		1324	147500	-0.23139	-0.1933		1324	137500	-0.100951	-0.371981
1325	157502	-0.242204	-0.28103		1325	152500	-0.386665	-0.370612		1325	142500	-0.0265695	-0.202888
1326	162502	-0.293071	-0.164783		1326	157500	-0.23357	-0.280311		1326	147500	0.0250772	-0.1933
1327	167502	-0.0512606	0.0777855		1327	162500	-0.190866	-0.217677		1327	152500	-0.00187947	-0.370612
1328	172502	0.145005	0.502418		1328	167500	0.0495372	-0.0117726		1328	157500	0.0293197	-0.280311
1329	177502	-0.0695858	0.0315568		1329	172500	0.458949	0.306058		1329	162500	-0.0338025	-0.217677
1330	182502	-0.381248	-0.212877		1330	177500	0.0200764	-0.0259132		1330	167500	-0.0989487	-0.0117726
1331	187502	0.0457707	-0.0891009		1331	182500	-0.321724	-0.33529		1331	172500	-0.0027444	0.306058
1332	192502	0.120357	0.118975		1332	187500	-0.0888642	0.0294561		1332	177500	-0.00355381	-0.0259132
1333	197502	0.229768	0.304067		1333	192500	0.0449106	0.13506		1333	182500	-0.151315	-0.33529
1334	202498	0.193522	0.296826		1334	197500	0.257767	0.246955		1334	187500	-0.0397586	0.0294561
1335	207502	-0.0285526	0.00476364		1335	202497	0.18891	0.1923		1335	192500	0.00213972	0.13506
1336	212502	-0.0546629	-0.0507327		1336	207500	-0.00588401	-0.0145018		1336	197500	0.0354953	0.246955
1337	217502	-0.196279	-0.211291		1337	212500	-0.0821315	-0.0437801		1337	202497	-0.110286	0.1923
1338	222502	-0.129661	-0.0956977		1338	217500	-0.310685	-0.257473		1338	207500	0.0160816	-0.0145018
1339	227502	-0.139915	-0.0158286		1339	222500	-0.186665	-0.172413		1339	212500	-0.00586808	-0.0437801
1340	232502	0.25064	0.379352		1340	227500	-0.00259769	-0.122859		1340	217500	0.00338994	-0.257473
1341	237502	0.046799	0.0940086		1341	232500	0.274459	0.275002		1341	222500	-0.0513675	-0.172413
1342	242502	0.0469687	0.0128982		1342	237500	0.0803774	0.0552356		1342	227500	0.00915778	-0.122859
1343	247502	-0.0574357	0.0492627		1343	242500	0.0260176	0.0430758		1343	232500	-0.135935	0.275002
1344	252502	-0.177041	-0.196565		1344	247500	0.0416938	0.000638602		1344	237500	0.0559576	0.0552356
1345	257502	-0.0089618	0.108853		1345	252500	-0.195713	-0.219705		1345	242500	0.00459924	0.0430758
1346	262502	0.158658	0.394114		1346	257500	0.11935	0.0724345		1346	247500	0.00446566	0.000638602
1347	267502	-0.243841	-0.161784		1347	262500	0.418745	0.310405		1347	252500	-0.0618082	-0.219705
1348	272502	-0.226776	-0.121676		1348	267500	-0.28424	-0.283164		1348	257500	-0.0592948	0.0724345
1349	277502	0.059777	0.369163		1349	272500	-0.161932	-0.158003		1349	262500	0.0177284	0.310405
1350	282502	-0.180414	-0.0359814		1350	277500	0.305744	0.195208		1350	267500	-0.181823	-0.283164
1351	287502	-0.244073	-0.1901		1351	282500	-0.0639662	-0.138649		1351	272500	0.0568518	-0.158003
1352	292502	-0.126215	-0.0964809		1352	287500	-0.185489	-0.219328		1352	277500	-0.00115635	0.195208
1353	297502	0.0582914	-0.0234905		1353	292500	-0.132114	-0.0812392		1353	282500	-0.0926894	-0.138649
1354	302502	-0.54948	-0.450945		1354	297500	-0.0358928	0.0127002		1354	287500	0.016753	-0.219328
1355	307502	-0.0432526	0.0580605		1355	302500	-0.506468	-0.494293		1355	292500	-0.0125972	-0.0812392
1356	312474	-0.049671	-0.0250125		1356	307500	-0.0341188	-0.0240618		1356	297500	-0.0373914	0.0127002
1357	317502	-0.0280015	-0.0617277		1357	312486	-0.155753	-0.182082		1357	302500	-0.10596	-0.494293
1358	322502	-0.128354	-0.0259691		1358	317500	-0.0685236	-0.0905142		1358	307500	0.00914035	-0.0240618
1359	327502	-0.305428	-0.192858		1359	322500	0.0132431	-0.125634		1359	312486	-0.144283	-0.182082
1360	332502	-0.552753	-0.395612		1360	327500	-0.232785	-0.267408		1360	317500	-0.0494608	-0.0905142
1361	337502	-0.112945	-0.0170595		1361	332500	-0.498872	-0.529451		1361	322500	-0.0855189	-0.125634
1362	342502	0.0789185	0.272556		1362	337500	-0.069561	-0.125685		1362	327500	-0.151322	-0.267408
1363	347502	-0.160956	-0.16235		1363	342500	0.132797	0.13732		1363	332500	-0.168822	-0.529451
1364	352502	0.0266238	0.0109809		1364	347500	-0.117831	-0.123995		1364	337500	-0.0444893	-0.125685
1365	357502	0.116239	0.140675		1365	352500	0.00018036	-0.0245185		1365	342500	0.0240656	0.13732
1366	362502	-0.169703	-0.150591		1366	357500	0.180798	0.089412		1366	347500	0.0332485	-0.123995
1367	367502	0.166697	0.42881		1367	362500	-0.176117	-0.159693		1367	352500	-0.0165991	-0.0245185
1368	372502	0.082014	0.130888		1368	367500	0.322466	0.239998		1368	357500	-0.207376	0.089412
1369	377502	-0.303625	-0.140906		1369	372500	0.0553424	0.108698		1369	362500	-0.00200981	-0.159693
1370	382502	0.149226	0.314037		1370	377500	-0.313674	-0.276676		1370	367500	-0.0284142	0.239998
1371	387502	-0.0771668	-0.144334		1371	382500	0.350903	0.19715		1371	372500	-0.028702	0.108698
1372	392502	-0.258008	-0.200504		1372	387500	-0.184564	-0.134357		1372	377500	-0.187968	-0.276676
1373	397502	-0.146778	-0.179189		1373	392500	-0.150385	-0.194647		1373	382500	-0.15503	0.19715
1374	402502	-0.01967	0.226056		1374	397500	-0.203853	-0.178925		1374	387500	-0.0344786	-0.134357
1375	407502	-0.32774	-0.136009		1375	402500	0.213229	0.0855942		1375	392500	-0.0597705	-0.194647
1376	412502	-0.422687	-0.4679		1376	407500	-0.245634	-0.266439		1376	397500	-0.106777	-0.178925
1377	417502	-0.342029	-0.342903		1377	412500	-0.466689	-0.452423		1377	402500	-0.0230452	0.0855942
1378	422502	-0.258946	-0.331148		1378	417500	-0.303398	-0.327474		1378	407500	-0.10698	-0.266439
1379	427502	-0.256406	-0.298337		1379	422500	-0.329404	-0.299275		1379	412500	-0.0693706	-0.452423
1380	432502	-0.20397	-0.190739		1380	427500	-0.273063	-0.273873		1380	417500	-0.0269418	-0.327474
1381	437502	-0.145607	0.0316414		1381	432500	-0.303041	-0.315055		1381	422500	-0.0132188	-0.299275
1382	442502	-0.242518	-0.151436		1382	437500	-0.118016	-0.0879729		1382	427500	0.0245055	-0.273873
1383	447502	-0.412192	-0.322021		1383	442500	-0.253099	-0.301862		1383	432500	-0.143819	-0.315055
1384	452502	-0.251218	-0.177409		1384	447500	-0.328231	-0.333413		1384	437500	0.00265461	-0.0879729
1385	457495	-0.159701	-0.0371763		1385	452500	-0.242058	-0.242403		1385	442500	-0.0155879	-0.301862
1386	462502	-0.132076	-0.0150745		1386	457494	-0.214935	-0.205344		1386	447500	-0.0296927	-0.333413
1387	467502	-0.405486	-0.278186		1387	462500	-0.0123566	-0.0811722		1387	452500	-0.110371	-0.242403
1388	472502	-0.0550258	-0.207562		1388	467500	-0.398793	-0.405404		1388	457495	-0.0398566	-0.205344
1389	477502	0.206741	0.227393		1389	472500	-0.0999609	-0.129116		1389	462500	-0.133138	-0.0811722
1390	482502	-0.0681412	-0.0227991		1390	477500	0.285967	0.255821		1390	467500	-0.114724	-0.405404
1391	487502	-0.183736	-0.0586982		1391	482500	-0.0818972	-0.0463514		1391	472500	-0.0269745	-0.129116
1392	492502	-0.338389	-0.400365		1392	487500	-0.197839	-0.157685		1392	477500	0.070415	0.255821
1393	497502	-0.134159	-0.22304		1393	492500	-0.348817	-0.346939		1393	482500	0.00415625	-0.0463514
1394	502502	-0.268514	-0.276263		1394	497500	-0.214301	-0.216988		1394	487500	-0.0674286	-0.157685
1395	507502	0.0367391	0.0497768		1395	502500	-0.364435	-0.300908		1395	492500	-0.0880052	-0.346939
1396	512502	-0.100374	0.0762364		1396	507500	0.110595	0.0655643		1396	497500	-0.0986903	-0.216988
1397	517501	0.271582	0.508566		1397	512500	0.0396782	-0.0367802		1397	502500	-0.140816	-0.300908
1398	522502	0.621917	0.885307		1398	517500	0.396071	0.307106		1398	507500	-0.0356856	0.0655643
1399	527502	1.28337	1.47785		1399	522500	0.729702	0.717869		1399	512500	-0.0521432	-0.0367802
1400	532502	0.608944	0.320967		1400	527500	1.21827	1.35612		1400	517500	-0.192613	0.307106
1401	537502	0.228076	0.0357141		1401	532500	0.379996	0.520838		1401	522500	-0.0956116	0.717869
1402	542502	0.268918	-0.005405		1402	537500	0.0810405	0.142433		1402	527500	-0.0363714	1.35612
1403	547502	-0.234702	-0.277748		1403	542500	-0.0611068	0.0995284		1403	532500	-0.089197	0.520838
1404	552502	-0.272561	-0.244031		1404	547500	-0.26916	-0.268937		1404	537500	-0.0139217	0.142433
1405	557870	-0.239068	-0.128268		1405	552500	-0.250473	-0.242412		1405	542500	-0.0706072	0.0995284
1406	562502	-0.182915	-0.206916		1406	557864	-0.246691	-0.22677		1406	547500	-0.0556435	-0.268937
1407	567502	0.000567228	0.0564691		1407	562500	-0.237929	-0.222656		1407	552500	0.0212695	-0.242412
1408	572502	-0.0529809	-0.063865		1408	567500	0.25549	0.065707		1408	557865	-0.116181	-0.22677
1409	577502	0.0340244	0.0508786		1409	572500	-0.0600864	-0.041664		1409	562500	-0.139696	-0.222656
1410	582502	0.0373361	0.129358		1410	577500	0.0264454	0.0047517		1410	567500	-0.049034	0.065707
1411	587502	-0.234502	-0.268149		1411	582500	0.272333	0.102222		1411	572500	-0.0430755	-0.041664
1412	592502	-0.279982	-0.217463		1412	587500	-0.327488	-0.27706		1412	577500	-0.0511064	0.0047517
1413	597502	-0.038777	-0.0775177		1413	592500	-0.279754	-0.251846		1413	582500	0.0175961	0.102222
1414	602502	-0.0364251	-0.0924164		1414	597500	-0.0689818	-0.0165956		1414	587500	-0.0479633	-0.27706
1415	607502	-0.142352	-0.0592555		1415	602500	-0.065246	-0.0415342		1415	592500	-0.0341046	-0.251846
1416	612502	-0.0768917	0.0500865		1416	607500	-0.109133	-0.144986		1416	597500	-0.0455167	-0.0165956
1417	617502	-0.0939088	-0.13796		1417	612500	0.00600474	-0.0226116		1417	602500	-0.057835	-0.0415342
1418	622502	-0.504121	-0.46606		1418	617500	-0.0994514	-0.155918		1418	607500	-0.042995	-0.144986
1419	627502	-0.170147	-0.219066		1419	622500	-0.527427	-0.511683		1419	612500	-0.0681222	-0.0226116
1420	632502	0.22262	0.303248		1420	627500	-0.173165	-0.22864		1420	617500	-0.129091	-0.155918
1421	637502	-0.28998	-0.271442		1421	632500	0.199191	0.231956		1421	622500	-0.137846	-0.511683
1422	642502	-0.205487	-0.28659		1422	637500	-0.222761	-0.25952		1422	627500	-0.00939573	-0.22864
1423	647495	0.161706	0.0313455		1423	642500	-0.281018	-0.269531		1423	632500	-0.0440754	0.231956
1424	652502	-0.208231	-0.339559		1424	647496	0.0389041	0.0454697		1424	637500	-0.0695751	-0.25952
1425	656864	0.0433201	-0.193094		1425	652500	-0.39182	-0.320704		1425	642500	-0.0494285	-0.269531
1426	662377	0.00884574	-0.00537765		1426	657160	-0.248685	-0.135869		1426	647496	-0.0520568	0.0454697
1427	5755	0.0965697	0.106406		1427	662339	-0.814054	-0.811875		1427	652500	-0.209689	-0.320704
1428	13912.7	-0.0753029	-0.0654226		1428	83.5	-0.885783	-0.889162		1428	657033	-0.158154	-0.135869
1429	18006.5	-0.00220756	0.00925727		1429	5755	-0.69825	-0.708132		1429	662345	-0.780535	-0.811875
1430	23006.5	0.0128216	0.0773182		1430	13355.8	-0.415404	-0.472716		1430	83.5	NaN	-0.889162
1431	28006.5	0.0649359	0.0927932		1431	17500.5	0.0432818	6.25286e-05		1431	5755	-0.683138	-0.708132
1432	33006.5	-0.366162	-0.355702		1432	22500.5	0.110312	0.0716736		1432	13355.8	-0.362673	-0.472716
1433	38006.5	-0.0776562	-0.0760727		1433	27500.5	0.264376	0.121222		1433	17500.5	0.00793353	6.25286e-05
1434	43006.5	-0.101762	-0.126707		1434	32500.5	-0.434628	-0.417056		1434	22500.5	0.0124479	0.0716736
1435	48006.5	-0.335946	-0.252181		1435	37500.5	0.0590787	-0.0233097		1435	27500.5	-0.0341248	0.121222
1436	53006.5	0.0110605	0.111068		1436	42500.5	-0.177294	-0.180877		1436	32500.5	-0.178278	-0.417056
1437	58006.5	-0.173789	-0.232088		1437	47500.5	-0.332386	-0.369404		1437	37500.5	0.0499458	-0.0233097
1438	63006.5	-0.0695489	-0.0504391		1438	52500.5	0.108118	0.019175		1438	42500.5	-0.0218797	-0.180877
1439	68006.5	-0.0303491	-0.02615		1439	57500.5	-0.197929	-0.229015		1439	47500.5	-0.126616	-0.369404
1440	73006.5	-0.261586	-0.323764		1440	62500.5	-0.288091	-0.205768		1440	52500.5	-0.0249357	0.019175
1441	78006.5	-0.0248945	-0.174005		1441	67500.5	0.0604999	0.0604854		1441	57500.5	-0.0415139	-0.229015
1442	83006.5	0.187471	0.377248		1442	72500.5	-0.203252	-0.237708		1442	62500.5	-0.0987762	-0.205768
1443	88006.5	0.268659	0.195803		1443	77500.5	-0.300921	-0.189395		1443	67500.5	0.0449542	0.0604854
1444	93006.5	-0.352418	-0.3086		1444	82500.5	0.188008	0.17614		1444	72500.5	-0.0466381	-0.237708
1445	98153.2	-0.00294264	-0.0274638		1445	87500.5	0.170111	0.225049		1445	77500.5	-0.108369	-0.189395
1446	103006	-0.0289093	-0.0476059		1446	92500.5	-0.311977	-0.290855		1446	82500.5	-0.053411	0.17614
1447	108006	0.117097	0.365705		1447	97592	-0.064338	-0.159683		1447	87500.5	0.0207322	0.225049
1448	113006	-0.0283532	0.0182077		1448	102500	-0.0706398	-0.120148		1448	92500.5	-0.0671383	-0.290855
1449	118006	-0.204423	-0.227979		1449	107500	0.18632	0.194311		1449	97591.4	-0.132902	-0.159683
1450	123006	-0.10349	-0.115944		1450	112500	-0.0250185	-0.0563436		1450	102500	-0.0751375	-0.120148
1451	128006	-0.0366354	0.0517432		1451	117500	-0.347122	-0.28554		1451	107500	-0.0589265	0.194311
1452	133006	-0.250834	-0.200505		1452	122500	-0.11004	-0.1331		1452	112500	-0.0749229	-0.0563436
1453	138006	-0.359901	-0.38069		1453	127500	-0.0356003	-0.056928		1453	117500	-0.192148	-0.28554
1454	143006	-0.266558	-0.320341		1454	132500	-0.133348	-0.155407		1454	122500	-0.0292889	-0.1331
1455	148006	-0.152682	-0.0730691		1455	137500	-0.389464	-0.345886		1455	127500	-0.0707615	-0.056928
1456	153006	-0.320129	-0.20133		1456	142500	-0.381199	-0.375974		1456	132500	-0.0288927	-0.155407
1457	158006	-0.156435	-0.0632941		1457	147500	-0.107311	-0.0622117		1457	137500	-0.115392	-0.345886
1458	163006	-0.0406271	-0.00761045		1458	152500	-0.322566	-0.37443		1458	142500	-0.175517	-0.375974
1459	168006	-0.398066	-0.303885		1459	157500	-0.151045	-0.170672		1459	147500	0.0464465	-0.0622117
1460	173006	-0.141595	-0.110139		1460	162500	0.0243135	-0.0481742		1460	152500	-0.122408	-0.37443
1461	178006	-0.0689157	0.035165		1461	167500	-0.277775	-0.379243		1461	157500	-0.022556	-0.170672
1462	183006	0.21208	0.0716018		1462	172500	-0.171801	-0.145848		1462	162500	-0.0238687	-0.0481742
1463	188006	-0.028193	-0.0701585		1463	177500	0.0425718	-0.0353849		1463	167500	-0.0356689	-0.379243
1464	193006	-0.164005	-0.196006		1464	182500	0.169629	0.230498		1464	172500	-0.0351405	-0.145848
1465	198006	0.0199723	0.112001		1465	187500	-0.0920517	-0.0850094		1465	177500	-0.00602977	-0.0353849
1466	203006	-0.262045	-0.226461		1466	192500	-0.254392	-0.202557		1466	182500	0.0156637	0.230498
1467	208006	-0.305724	-0.321869		1467	197500	0.0428002	-0.0132877		1467	187500	-0.117972	-0.0850094
1468	212866	-0.130901	-0.0806494		1468	202500	-0.203513	-0.249603		1468	192500	-0.0374115	-0.202557
1469	223161	-0.344601	-0.286206		1469	207500	-0.319468	-0.292594		1469	197500	-0.0673973	-0.0132877
1470	228006	-0.272651	-0.254117		1470	212500	-0.133754	-0.144535		1470	202500	-0.0747181	-0.249603
1471	233006	-0.113036	-0.0517418		1471	215114	-0.699937	-0.736618		1471	207500	-0.00320564	-0.292594
1472	238006	-0.224073	-0.263408		1472	222908	-0.390694	-0.40086		1472	212500	-0.0535783	-0.144535
1473	243006	-0.313826	-0.322085		1473	227500	-0.267586	-0.263537		1473	215116	-0.564486	-0.736618
1474	248006	-0.0970549	-0.0703345		1474	232500	0.015495	-0.0562541		1474	222908	-0.159809	-0.40086
1475	253006	0.275142	0.34147		1475	237500	-0.198333	-0.219465		1475	227500	-0.0886978	-0.263537
1476	258006	0.136624	0.291168		1476	242500	-0.448271	-0.456368		1476	232500	-0.0239188	-0.0562541
1477	263006	-0.117803	-0.0132823		1477	247500	-0.0670445	-0.0581335		1477	237500	-0.0300264	-0.219465
1478	268006	-0.0610536	-0.0721577		1478	252500	0.434611	0.323062		1478	242500	-0.150375	-0.456368
1479	273006	0.431924	0.331831		1479	257500	0.0951693	0.112183		1479	247500	0.0401426	-0.0581335
1480	278006	0.0964938	0.193509		1480	262500	0.0278149	-0.0507884		1480	252500	-0.0913274	0.323062
1481	283006	0.245098	0.337475		1481	267500	-0.0344139	-0.0191344		1481	257500	-0.104437	0.112183
1482	288006	0.401276	0.408396		1482	272500	0.251704	0.3213		1482	262500	-0.0492922	-0.0507884
1483	293006	-0.0852336	-0.0457891		1483	277500	0.14605	0.14653		1483	267500	-0.0601206	-0.0191344
1484	298006	-0.0977668	-0.113057		1484	282500	0.371212	0.317321		1484	272500	0.00682642	0.3213
1485	303006	0.0551882	0.0519177		1485	287500	0.39687	0.490625		1485	277500	-0.0233589	0.14653
1486	308006	0.0465622	-0.135481		1486	292500	-0.110146	-0.0882496		1486	282500	-0.00509957	0.317321
1487	313006	-0.00922882	-0.0565795		1487	297500	-0.0506607	-0.0738697		1487	287500	-0.0511664	0.490625
1488	318006	0.121787	0.0616405		1488	302500	0.0393349	0.0496369		1488	292500	-0.0623163	-0.0882496
1489	323006	0.195385	0.347206		1489	307500	-0.162622	-0.0760349		1489	297500	-0.0406184	-0.0738697
1490	328006	0.0361673	0.186632		1490	312500	-0.0856374	-0.0978929		1490	302500	0.0330014	0.0496369
1491	333006	0.0306343	-0.0420705		1491	317500	0.109701	0.0693712		1491	307500	-0.0612058	-0.0760349
1492	338006	-0.137215	-0.157623		1492	322500	0.427968	0.272892		1492	312500	-0.0763985	-0.0978929
1493	343006	0.119818	0.117516		1493	327500	0.227782	0.158411		1493	317500	-0.013259	0.0693712
1494	348006	-0.0948242	-0.134228		1494	332500	-0.00402754	-0.0539128		1494	322500	-0.0270444	0.272892
1495	353006	-0.0996116	-0.166604		1495	337500	-0.151822	-0.18464		1495	327500	-0.0791649	0.158411
1496	358006	-0.108019	-0.0698791		1496	342500	0.220634	0.189397		1496	332500	0.0180503	-0.0539128
1497	363006	-0.24226	-0.284436		1497	347500	-0.110884	-0.078775		1497	337500	-0.0904737	-0.18464
1498	368006	-0.139621	0.00267396		1498	352500	-0.0498531	-0.104164		1498	342500	-0.0959243	0.189397
1499	372985	-0.262558	-0.0585496		1499	357500	-0.154364	-0.137244		1499	347500	-0.0153941	-0.078775
1500	378006	-0.0672744	-0.112781		1500	362500	-0.185514	-0.201564		1500	352500	0.0055649	-0.104164
1501	383006	-0.15167	-0.0816514		1501	367500	-0.229099	-0.208173		1501	357500	-0.0497271	-0.137244
1502	388006	0.0694417	0.18738		1502	372484	-0.181774	-0.269512		1502	362500	0.0072397	-0.201564
1503	393006	0.054326	0.115807		1503	377500	-0.146848	-0.155784		1503	367500	-0.144143	-0.208173
1504	398006	-0.186717	-0.223124		1504	382500	-0.161223	-0.172366		1504	372500	-0.237846	-0.269512
1505	403006	-0.00699752	0.0395364		1505	387500	0.21753	0.146454		1505	377500	-0.0149023	-0.155784
1506	408006	-0.103122	-0.119854		1506	392500	0.0279287	-0.0578576		1506	382500	-0.00578878	-0.172366
1507	413006	-0.193262	-0.193522		1507	397500	-0.14162	-0.169917		1507	387500	-0.0587415	0.146454
1508	418006	0.0965296	0.0988423		1508	402500	0.0268682	-0.00124709		1508	392500	-0.152316	-0.0578576
1509	423006	0.0992803	0.201305		1509	407500	-0.0946177	-0.108458		1509	397500	-0.0754866	-0.169917
1510	428006	-0.0994695	-0.21382		1510	412500	-0.219296	-0.259		1510	402500	-0.0080334	-0.00124709
1511	433006	-0.0124885	-0.0867732		1511	417500	0.329357	0.175392		1511	407500	0.0434233	-0.108458
1512	438006	-0.395537	-0.233543		1512	422500	1.00453	0.08418		1512	412500	-0.172878	-0.259
1513	443006	-0.129199	-0.0564609		1513	427500	-0.101748	-0.14298		1513	417500	-0.0551909	0.175392
1514	448006	0.132354	0.369451		1514	432500	-0.0134164	-0.0184467		1514	422500	-0.29527	0.08418
1515	451060	-0.18923	-0.051223		1515	437500	-0.331504	-0.381499		1515	427500	-0.117571	-0.14298
1516	460056	1.38578	0.0959207		1516	442500	-0.0681752	-0.115358		1516	432500	-0.0171042	-0.0184467
1517	460629	0.596971	-0.106651		1517	447500	0.351089	0.218502		1517	437500	-0.096663	-0.381499
1518	475916	-0.0567038	NaN		1518	450808	-0.391386	-0.416812		1518	442500	-0.0813629	-0.115358
1519	481956	-0.000427644	-0.0387741		1519	459802	2.39709	0.165825		1519	447500	-0.0692646	0.218502
1520	490428	0.0952734	0.11519		1520	460377	3.4323	0.962874		1520	450808	-0.447949	-0.416812
1521	493006	-0.22034	-0.164905		1521	475992	-0.890001	-0.888908		1521	459802	-0.695207	0.165825
1522	498006	-0.391365	-0.334814		1522	481882	-0.887082	-0.882098		1522	460376	0.169626	0.962874
1523	503006	0.191867	0.300891		1523	492674	-0.186545	-0.194715		1523	475991	-0.868514	-0.888908
1524	508006	-0.0908497	0.0250964		1524	497500	-0.429166	-0.442086		1524	481882	-0.86578	-0.882098
1525	513006	0.34376	0.627135		1525	502500	0.339002	0.25804		1525	489376	-0.877236	NaN
1526	518006	0.0236222	0.0638795		1526	507500	-0.000896972	-0.0539027		1526	492674	-0.0437945	-0.194715
1527	523006	-0.0396056	0.0291027		1527	512500	0.573289	0.47804		1527	497500	-0.140109	-0.442086
1528	528006	0.269444	0.264115		1528	517500	0.0733266	0.023569		1528	502500	0.0355578	0.25804
1529	533006	0.0969852	0.00451091		1529	522500	0.000834024	-0.0522204		1529	507500	-0.147844	-0.0539027
1530	538006	0.107723	0.0908882		1530	527500	0.166349	0.193838		1530	512500	-0.138922	0.47804
1531	543006	-0.0723196	0.0258364		1531	532500	-0.0141757	0.0847986		1531	517500	-0.139523	0.023569
1532	548006	-0.318156	-0.24828		1532	537500	0.0921174	-0.0445675		1532	522500	-0.0192255	-0.0522204
1533	553006	0.206896	0.68717		1533	542500	0.0969322	0.0532457		1533	527500	0.0454519	0.193838
1534	558006	0.381854	0.405123		1534	547500	-0.262061	-0.276809		1534	532500	-0.0177092	0.0847986
1535	563006	0.0316834	0.0196368		1535	552500	0.450531	0.349941		1535	537500	-0.00795761	-0.0445675
1536	568006	-0.0432026	0.0885209		1536	557500	0.444697	0.384372		1536	542500	0.0138507	0.0532457
1537	573006	0.0409998	0.10812		1537	562500	-0.0240728	0.0308347		1537	547500	-0.0999216	-0.276809
1538	578006	-0.100513	-0.0556345		1538	567500	0.183493	0.0303582		1538	552500	-0.046437	0.349941
1539	583006	-0.140239	-0.18065		1539	572500	0.0478209	0.0533026		1539	557500	-0.0269378	0.384372
1540	588006	-0.37495	-0.347845		1540	577500	-0.0389801	-0.06704		1540	562500	-0.0772344	0.0308347
1541	591921	-0.547337	-0.468198		1541	582500	-0.148416	-0.16677		1541	567500	-0.0285299	0.0303582
1542	599720	-0.627356	-0.39324		1542	587500	-0.290832	-0.32863		1542	572500	0.0022724	0.0533026
1543	603006	0.09035	0.256087		1543	591670	-0.551643	-0.517886		1543	577500	-0.0341163	-0.06704
1544	608006	0.275233	0.570633		1544	599466	-0.712529	-0.689977		1544	582500	0.00170695	-0.16677
1545	613006	0.527411	1.14409		1545	602500	0.131199	0.0982033		1545	587500	-0.0477946	-0.32863
1546	618006	0.315734	0.278015		1546	607500	0.257883	0.20718		1546	591668	-0.175927	-0.517886
1547	623006	0.502087	0.577237		1547	612500	1.19188	0.862858		1547	599435	-0.448712	-0.689977
1548	628006	0.161559	0.226022		1548	617500	0.131198	0.244731		1548	602500	0.0111698	0.0982033
1549	633006	0.0304357	0.181688		1549	622500	0.340273	0.540808		1549	607500	-0.11909	0.20718
1550	638006	-0.0675257	0.107072		1550	627500	0.25711	0.289604		1550	612500	-0.127511	0.862858
1551	643006	-0.0481875	0.117351		1551	632500	-0.0375917	-0.0454476		1551	617500	-0.010862	0.244731
1552	648006	0.286814	0.410937		1552	637500	0.162648	0.0796558		1552	622500	-0.0521259	0.540808
1553	651497	-0.0191504	-0.118361		1553	642500	-0.0234675	-0.0292624		1553	627500	0.026833	0.289604
1554	658550	-0.13724	0.0555098		1554	647500	0.300476	0.289953		1554	632500	-0.0908053	-0.0454476
1555	663006	0.083217	0.195353		1555	651266	-0.253387	-0.286136		1555	637500	0.0196302	0.0796558
1556	668006	-0.290328	-0.295713		1556	658273	-0.0391531	-0.138116		1556	642500	-0.0877449	-0.0292624
1557	673006	-0.341578	-0.37205		1557	662500	0.183958	0.132133		1557	647500	0.0286036	0.289953
1558	678006	-0.0755735	0.0698777		1558	667500	-0.217837	-0.231631		1558	651286	-0.267555	-0.286136
1559	683006	-0.229933	-0.168445		1559	672500	-0.43902	-0.382027		1559	658273	-0.0760531	-0.138116
1560	688006	-0.513718	-0.35488		1560	677500	-0.0226789	-0.0732593		1560	662500	0.0315612	0.132133
1561	693006	-0.341048	-0.28438		1561	682500	-0.155651	-0.16081		1561	667500	-0.0256884	-0.231631
1562	698006	-0.37393	-0.288849		1562	687500	-0.436104	-0.4411		1562	672500	-0.102975	-0.382027
1563	703006	0.10711	0.349445		1563	692500	-0.361367	-0.39641		1563	677500	-0.0689956	-0.0732593
1564	708006	-0.134274	0.00350091		1564	697500	-0.261457	-0.327291		1564	682500	-0.0190735	-0.16081
1565	713006	-0.14461	-0.134987		1565	702500	0.319467	0.158245		1565	687500	-0.204524	-0.4411
1566	718006	-0.138752	-0.0874505		1566	707500	0.0420875	-0.0558737		1566	692500	-0.107829	-0.39641
1567	723006	-0.121497	0.0862045		1567	712500	-0.244578	-0.199036		1567	697500	-0.079507	-0.327291
1568	728006	0.0824636	0.249082		1568	717500	-0.13095	-0.143119		1568	702500	-0.0725697	0.158245
1569	733006	-0.25031	-0.237288		1569	722500	-0.0448932	-0.0453993		1569	707500	0.00310012	-0.0558737
1570	738006	0.199113	0.178338		1570	727500	0.266963	0.0913227		1570	712500	-0.0542139	-0.199036
1571	743006	-0.0907772	-0.207613		1571	732500	-0.265699	-0.246211		1571	717500	-0.0967333	-0.143119
1572	748006	-0.126956	-0.232223		1572	737500	0.0866794	0.138667		1572	722500	-0.154791	-0.0453993
1573	753006	-0.277428	-0.306117		1573	742500	-0.0948672	-0.104103		1573	727500	-0.0370229	0.0913227
1574	758006	0.0283661	0.105922		1574	747500	-0.158972	-0.145287		1574	732500	-0.0918909	-0.246211
1575	763006	-0.0279119	0.0106897		1575	752500	-0.403799	-0.328573		1575	737500	0.014179	0.138667
1576	768006	-0.266533	-0.264603		1576	757500	0.143701	0.0246811		1576	742500	-0.0381975	-0.104103
1577	773006	0.090079	-0.0346473		1577	762500	-0.0796214	-0.101627		1577	747500	-0.104049	-0.145287
1578	778006	0.149479	0.24789		1578	767500	-0.245451	-0.270323		1578	752500	-0.134496	-0.328573
1579	783006	0.216462	0.396051		1579	772500	-0.00666532	0.0264643		1579	757500	-0.00650079	0.0246811
1580	788006	-0.0501123	0.149021		1580	777500	0.153845	0.144736		1580	762500	-0.128685	-0.101627
1581	793006	-0.404486	-0.298567		1581	782500	0.19944	0.280379		1581	767500	-0.169422	-0.270323
1582	798006	-0.227025	-0.25377		1582	787500	0.0205858	-0.0449175		1582	772500	-0.00991443	0.0264643
1583	803006	0.120225	0.140935		1583	792500	-0.336433	-0.341148		1583	777500	-0.0256069	0.144736
1584	808006	-0.131213	-0.0435468		1584	797500	-0.293261	-0.263729		1584	782500	-0.106295	0.280379
1585	813006	0.217075	0.213589		1585	802500	-0.0711273	-0.00512991		1585	787500	-0.113441	-0.0449175
1586	818006	-0.217109	-0.207969		1586	807500	-0.117575	-0.181267		1586	792500	-0.175344	-0.341148
1587	823006	-0.0967118	0.0432439		1587	812500	0.150582	0.156781		1587	797500	-0.0344096	-0.263729
1588	828006	0.286314	0.885383		1588	817500	-0.189534	-0.135532		1588	802500	-0.0211942	-0.00512991
1589	833006	-0.059228	0.0259645		1589	822500	-0.129077	-0.20286		1589	807500	-0.139541	-0.181267
1590	838006	0.124688	0.374638		1590	827500	0.706264	0.521316		1590	812500	-0.039197	0.156781
1591	843006	0.270581	0.345099		1591	832500	0.0485186	0.00621063		1591	817500	-0.0280386	-0.135532
1592	848006	0.0972565	-0.0175741		1592	837500	0.434174	0.247338		1592	822500	-0.0966984	-0.20286
1593	853006	-0.0739702	-0.0989082		1593	842500	0.263534	0.243057		1593	827500	-0.0722663	0.521316
1594	858006	0.0923238	-0.0417759		1594	847500	0.0346804	0.131732		1594	832500	-0.0899258	0.00621063
1595	863006	0.696889	0.52212		1595	852500	-0.206352	-0.132462		1595	837500	-0.173683	0.247338
1596	868006	0.0575557	-0.144916		1596	857500	-0.124843	0.00842122		1596	842500	-0.0594922	0.243057
1597	873006	0.368075	0.63182		1597	862500	0.446632	0.667936		1597	847500	-0.0246908	0.131732
1598	878006	0.383015	0.590312		1598	867500	-0.0825724	0.0282893		1598	852500	-0.0562326	-0.132462
1599	883006	0.795389	0.549423		1599	872500	0.373366	0.279404		1599	857500	0.0179165	0.00842122
1600	888006	0.294424	0.00690727		1600	877500	0.643764	0.590357		1600	862500	0.0131699	0.667936
1601	893006	0.609227	0.44204		1601	882500	0.386936	0.630982		1601	867500	-0.0977482	0.0282893
1602	898006	-0.170383	-0.136853		1602	887500	0.0708684	0.210052		1602	872500	-0.105788	0.279404
1603	903006	-0.182966	-0.0110918		1603	892500	0.365657	0.511793		1603	877500	-0.0378409	0.590357
1604	908006	-0.140672	-0.0923591		1604	897500	-0.177296	-0.152522		1604	882500	-0.0298677	0.630982
1605	913006	-0.117749	-0.0443282		1605	902500	-0.00368337	-0.132729		1605	887500	-0.028029	0.210052
1606	918006	-0.0331547	-0.147292		1606	907500	-0.105553	-0.114292		1606	892500	0.0245239	0.511793
1607	923006	0.114038	0.153005		1607	912500	-0.0746627	-0.0800129		1607	897500	-0.0240586	-0.152522
1608	928006	-0.219587	-0.103639		1608	917500	-0.270185	-0.222919		1608	902500	-0.0588033	-0.132729
1609	933006	-0.122935	-0.0294909		1609	922500	0.248816	0.246277		1609	907500	-0.00234385	-0.114292
1610	938006	-0.117476	-0.131532		1610	927500	-0.406938	-0.382402		1610	912500	-0.0221059	-0.0800129
1611	940924	-0.0487011	-0.131024		1611	932500	-0.0262873	-0.0369939		1611	917500	-0.10038	-0.222919
1612	948754	-0.116347	-0.0631398		1612	937500	-0.121127	-0.164439		1612	922500	0.0199329	0.246277
1613	953006	0.196979	0.308397		1613	940788	-0.0263005	-0.224807		1613	927500	-0.248685	-0.382402
1614	958006	-0.0491692	-0.0553855		1614	948500	-0.033043	-0.0483058		1614	932500	-0.0651884	-0.0369939
1615	963006	-0.161449	-0.108025		1615	952500	0.138106	0.142673		1615	937500	0.0022772	-0.164439
1616	968006	-0.0713405	-0.201656		1616	957500	0.079047	0.0400619		1616	940803	-0.0671077	-0.224807
1617	973006	-0.112894	-0.213205		1617	962500	-0.17576	-0.159229		1617	948476	0.00209405	-0.0483058
1618	975936	-0.361063	-0.158217		1618	967500	-0.252528	-0.1715		1618	952500	-0.0946868	0.142673
1619	983528	0.0118708	-0.0632966		1619	972500	-0.191032	-0.12704		1619	957500	-0.0177925	0.0400619
1620	988006	0.166389	0.122854		1620	975684	-0.367402	-0.29325		1620	962500	-0.0271065	-0.159229
1621	993006	0.052263	-0.0330391		1621	983272	-0.112824	-0.0602454		1621	967500	-0.0638689	-0.1715
1622	998006	0.468649	0.193485		1622	987500	0.0967231	0.124904		1622	972500	-0.0731765	-0.12704
1623	1.00301e+06	0.118423	-0.0101009		1623	992500	-0.0634236	-0.029741		1623	975706	-0.242813	-0.29325
1624	1.00801e+06	-0.0185457	-0.0106074		1624	997500	0.115731	0.284439		1624	983274	-0.0909503	-0.0602454
1625	1.01301e+06	0.451928	0.859803		1625	1.0025e+06	-0.131655	-0.0307456		1625	987500	0.0111911	0.124904
1626	1.01801e+06	-0.232238	-0.184334		1626	1.0075e+06	-0.21113	-0.152531		1626	992500	-0.0722642	-0.029741
1627	1.02301e+06	-0.165718	-0.15499		1627	1.0125e+06	0.755997	0.652532		1627	997500	0.00269966	0.284439
1628	1.02801e+06	-0.177172	-0.103741		1628	1.0175e+06	-0.223611	-0.20634		1628	1.0025e+06	-0.125758	-0.0307456
1629	1.03301e+06	-0.127971	-0.154902		1629	1.0225e+06	-0.16187	-0.199349		1629	1.0075e+06	-0.235295	-0.152531
1630	1.03801e+06	-0.0544269	-0.10064		1630	1.0275e+06	-0.190202	-0.19672		1630	1.0125e+06	-0.208841	0.652532
1631	1.04301e+06	-0.500157	-0.535142		1631	1.0325e+06	-0.151777	-0.19513		1631	1.0175e+06	-0.237326	-0.20634
1632	1.04801e+06	0.0207975	-0.310546		1632	1.0375e+06	-0.0189926	-0.0201715		1632	1.0225e+06	-0.0855069	-0.199349
1633	1.05301e+06	-0.415419	-0.461586		1633	1.0425e+06	-0.4695	-0.456782		1633	1.0275e+06	-0.126551	-0.19672
1634	1.05801e+06	-0.374977	-0.310944		1634	1.0475e+06	-0.364723	-0.295206		1634	1.0325e+06	-0.0493455	-0.19513
1635	102.5	0.0622464	-0.00678426		1635	1.0525e+06	-0.48712	-0.428849		1635	1.0375e+06	0.0137131	-0.0201715
1636	8481.09	-0.230792	-0.258382		1636	1.0575e+06	-0.418355	-0.405992		1636	1.0425e+06	-0.0484623	-0.456782
1637	12501.5	-0.171514	-0.223874		1637	1.06254e+06	-0.582967	-0.610012		1637	1.0475e+06	-0.151822	-0.295206
1638	17501.5	0.127627	0.201251		1638	102.5	-0.836079	-0.812248		1638	1.0525e+06	-0.142151	-0.428849
1639	22503.3	0.204754	0.330489		1639	8471.67	-0.646294	-0.655201		1639	1.0575e+06	-0.137043	-0.405992
1640	27501.5	0.0182745	0.126202		1640	12500.5	-0.256095	-0.189798		1640	1.06249e+06	-0.599295	-0.610012
1641	32501.5	0.0284728	0.0481409		1641	17500.5	0.154869	0.110598		1641	102.5	-0.814852	-0.812248
1642	37501.5	0.0299894	0.0479223		1642	22500.5	0.11265	0.174359		1642	8464.48	-0.540139	-0.655201
1643	42501.5	0.127745	0.196079		1643	27500.5	0.00638115	0.0150393		1643	12500.5	-0.07356	-0.189798
1644	47501.5	0.0400489	0.00442955		1644	32500.5	0.00855501	0.0746781		1644	17500.5	-0.00638608	0.110598
1645	52501.5	0.0557393	0.00666318		1645	37500.5	0.0222054	0.0144298		1645	22500.5	-0.118407	0.174359
1646	57501.5	-0.269242	-0.247411		1646	42500.5	0.220881	0.158998		1646	27500.5	-0.207191	0.0150393
1647	62501.5	-0.310081	-0.311897		1647	47500.5	-0.0208312	-0.0232058		1647	32500.5	-0.00214125	0.0746781
1648	67501.5	-0.164243	-0.0704864		1648	52500.5	0.0552368	0.0293653		1648	37500.5	0.0075774	0.0144298
1649	72501.5	0.466722	0.501442		1649	57500.5	-0.247405	-0.25966		1649	42500.5	0.00773734	0.158998
1650	77501.5	-0.00926289	-0.0292945		1650	62500.5	-0.374369	-0.372743		1650	47500.5	-0.0904623	-0.0232058
1651	82501.5	-0.152295	-0.134293		1651	67500.5	-0.104626	-0.150433		1651	52500.5	0.0216998	0.0293653
1652	87501.5	-0.266324	-0.19706		1652	72500.5	0.428106	0.45943		1652	57500.5	-0.107995	-0.25966
1653	92501.5	0.143528	0.176388		1653	77500.5	-0.0151911	-0.0414366		1653	62500.5	-0.214154	-0.372743
1654	97501.5	-0.0974858	-0.00140315		1654	82500.5	-0.084361	-0.0946684		1654	67500.5	-0.150232	-0.150433
1655	102502	-0.0474934	0.139829		1655	87500.5	-0.357129	-0.325658		1655	72500.5	-0.233807	0.45943
1656	107502	-0.00546293	-0.0554491		1656	92500.5	0.0731385	0.115177		1656	77500.5	-0.0582349	-0.0414366
1657	112502	-0.149472	-0.148332		1657	97500.5	0.0305132	-0.0512074		1657	82500.5	0.00758681	-0.0946684
1658	117502	-0.0687243	-0.045765		1658	102500	0.199751	0.0365399		1658	87500.5	-0.200946	-0.325658
1659	122502	-0.221813	-0.0797218		1659	107500	-0.0679492	-0.0619001		1659	92500.5	0.0162411	0.115177
1660	127502	-0.0516414	-0.106555		1660	112500	-0.105483	-0.0889385		1660	97500.5	-0.0880904	-0.0512074
1661	132502	-0.231387	-0.210235		1661	117500	-0.0126586	-0.0709713		1661	102500	0.0089092	0.0365399
1662	137502	-0.236921	-0.26007		1662	122500	-0.195271	-0.178867		1662	107500	-0.0630056	-0.0619001
1663	142502	-0.169368	-0.185313		1663	127500	-0.102273	-0.0947638		1663	112500	-0.00640203	-0.0889385
1664	147502	-0.120025	-0.059515		1664	132500	-0.287293	-0.248562		1664	117500	-0.00491821	-0.0709713
1665	152502	-0.131676	-0.171012		1665	137500	-0.209803	-0.252182		1665	122500	-0.0722817	-0.178867
1666	157502	0.0602813	0.0790255		1666	142500	-0.199556	-0.17735		1666	127500	0.0390117	-0.0947638
1667	162502	-0.228259	-0.154947		1667	147500	-0.128612	-0.0878304		1667	132500	-0.0359573	-0.248562
1668	167493	-0.221455	-0.092754		1668	152500	-0.123623	-0.117115		1668	137500	0.00835939	-0.252182
1669	172502	0.0411133	0.0607382		1669	157500	0.166946	0.065044		1669	142500	0.00744619	-0.17735
1670	177502	-0.0381108	-0.0898379		1670	162500	-0.144215	-0.256379		1670	147500	-0.00290367	-0.0878304
1671	182159	-0.441184	-0.373353		1671	167493	-0.197915	-0.206439		1671	152500	-0.0481717	-0.117115
1672	189968	0.0370842	-0.0265385		1672	172500	0.117537	0.10377		1672	157500	-0.012978	0.065044
1673	192502	-0.0911938	0.135788		1673	177500	-0.0491867	-0.107061		1673	162500	-0.0548928	-0.256379
1674	195720	-0.184082	-0.308095		1674	182180	-0.517548	-0.450078		1674	167493	-0.139571	-0.206439
1675	203530	-0.0682886	-0.0219193		1675	189967	-0.728812	-0.720016		1675	172500	-0.0399956	0.10377
1676	207502	-0.0421697	-0.105663		1676	192500	-0.0935953	-0.0124782		1676	177500	-0.0431512	-0.107061
1677	212502	-0.0480921	0.0278914		1677	195720	-0.333017	-0.309513		1677	182180	-0.287709	-0.450078
1678	217502	0.0319977	0.132308		1678	203525	-0.0421194	-0.0684687		1678	189967	-0.779165	-0.720016
1679	222502	0.0249589	0.0603995		1679	207500	-0.0511863	-0.0621348		1679	192500	-0.0488321	-0.0124782
1680	227502	-0.083604	-0.06102		1680	212500	0.03373	-0.0536555		1680	195720	-0.111288	-0.309513
1681	232502	0.0113825	0.0731723		1681	217500	0.116138	0.0914307		1681	203525	-0.0540508	-0.0684687
1682	237502	-0.219233	-0.118344		1682	222500	0.0429072	0.0381661		1682	207500	-0.0298105	-0.0621348
1683	242502	0.0335813	0.136604		1683	227500	-0.131265	-0.123083		1683	212500	-0.0333626	-0.0536555
1684	247502	0.108795	0.197693		1684	232500	-0.0393066	0.0238913		1684	217500	-0.102184	0.0914307
1685	252502	0.25199	0.31653		1685	237500	-0.124115	-0.202209		1685	222500	-0.13764	0.0381661
1686	257502	-0.277179	-0.165983		1686	242500	0.113907	0.0999989		1686	227500	-0.0448214	-0.123083
1687	262502	-0.130683	-0.0200205		1687	247500	0.186423	0.127709		1687	232500	0.00227635	0.0238913
1688	267502	-0.426119	-0.38982		1688	252500	0.206409	0.252067		1688	237500	-0.0473337	-0.202209
1689	272502	-0.291433	-0.281171		1689	257500	-0.311706	-0.309677		1689	242500	-0.0160368	0.0999989
1690	277502	-0.0298354	0.0409695		1690	262500	-0.10081	-0.108645		1690	247500	-0.0539323	0.127709
1691	282502	-0.11123	-0.0043		1691	267500	-0.477979	-0.474334		1691	252500	-0.00359727	0.252067
1692	287502	-0.147284	-0.137355		1692	272500	-0.304074	-0.26484		1692	257500	-0.0684787	-0.309677
1693	292502	-0.302613	-0.241233		1693	277500	-0.015657	-0.0397181		1693	262500	0.000479808	-0.108645
1694	297502	-0.595051	-0.418734		1694	282500	-0.0167111	-0.0762946		1694	267500	-0.109093	-0.474334
1695	302502	0.0246293	0.0823791		1695	287500	-0.270919	-0.216316		1695	272500	-0.0736684	-0.26484
1696	307502	0.274573	0.369585		1696	292500	-0.332884	-0.375818		1696	277500	-0.0440893	-0.0397181
1697	312502	-0.255655	-0.223138		1697	297500	-0.546503	-0.550493		1697	282500	-0.118433	-0.0762946
1698	317502	-0.151297	-0.0973873		1698	302500	0.0276174	-0.046145		1698	287500	-0.147757	-0.216316
1699	322502	-0.29803	-0.276238		1699	307500	0.315911	0.28173		1699	292500	0.00948349	-0.375818
1700	327502	-0.128586	-0.0774768		1700	312500	-0.27283	-0.297696		1700	297500	-0.118333	-0.550493
1701	332502	0.0686052	0.263441		1701	317500	-0.0488667	-0.101897		1701	302500	-0.0307307	-0.046145
1702	337502	-0.229717	-0.0908109		1702	322500	-0.250223	-0.311356		1702	307500	-0.113286	0.28173
1703	342502	-0.0730808	0.0538623		1703	327500	-0.0810985	-0.0981403		1703	312500	-0.0676757	-0.297696
1704	347502	-0.241214	0.0130082		1704	332500	0.081464	0.0825447		1704	317500	0.00746732	-0.101897
1705	352502	-0.159391	0.0987232		1705	337500	-0.149006	-0.17767		1705	322500	-0.117868	-0.311356
1706	356079	-0.0658494	-0.034541		1706	342500	0.00882929	-0.0518924		1706	327500	-0.0118548	-0.0981403
1707	363886	-0.0624528	0.0774677		1707	347500	-0.0915898	-0.143649		1707	332500	0.0151398	0.0825447
1708	367502	0.0371325	0.0497418		1708	352500	0.0979602	-0.0332326		1708	337500	-0.0545264	-0.17767
1709	371412	-0.368335	-0.327568		1709	356078	-0.0248538	-0.0533962		1709	342500	-0.0149993	-0.0518924
1710	379242	-0.665952	-0.551251		1710	363772	-0.111133	-0.188701		1710	347500	-0.0972905	-0.143649
1711	382502	0.00754014	0.04024		1711	367500	0.0200964	0.017928		1711	352500	-0.0990915	-0.0332326
1712	387502	0.414191	0.659606		1712	371412	-0.45597	-0.414457		1712	356100	-0.0437903	-0.0533962
1713	392502	-0.156834	-0.0834568		1713	379242	-0.718407	-0.672374		1713	363703	-0.156533	-0.188701
1714	397502	-0.0208217	0.116342		1714	382500	-0.0376555	-0.0038618		1714	367500	0.0336078	0.017928
1715	402502	-0.318199	-0.274789		1715	387500	0.700161	0.525183		1715	371446	-0.230705	-0.414457
1716	407502	0.178096	0.495786		1716	392500	-0.129306	-0.130814		1716	379236	-0.147081	-0.672374
1717	412502	-0.226806	-0.0973068		1717	397500	0.0804206	0.0357739		1717	382500	0.00259665	-0.0038618
1718	417502	-0.43646	-0.383857		1718	402500	-0.347121	-0.369426		1718	387500	-0.116205	0.525183
1719	422502	-0.270903	-0.152946		1719	407500	0.476719	0.297496		1719	392500	-0.166367	-0.130814
1720	427502	0.161781	0.28847		1720	412500	-0.181132	-0.177174		1720	397500	0.00356256	0.0357739
1721	432502	-0.119764	0.211926		1721	417500	-0.505572	-0.504445		1721	402500	-0.133958	-0.369426
1722	437502	0.125897	0.390277		1722	422500	-0.226163	-0.226243		1722	407500	-0.136502	0.297496
1723	442502	0.0544216	-0.0134745		1723	427500	0.0308415	0.0949282		1723	412500	-0.0572719	-0.177174
1724	447502	0.00762083	0.0742586		1724	432500	0.335357	0.0303567		1724	417500	-0.205184	-0.504445
1725	452502	0.0493731	0.105847		1725	437500	0.243517	0.149964		1725	422500	-0.0887307	-0.226243
1726	457502	-0.0180659	0.122546		1726	442500	-0.00934729	-0.00351379		1726	427500	-0.0305343	0.0949282
1727	462502	-0.387741	-0.440988		1727	447500	0.0106239	0.0479956		1727	432500	-0.072227	0.0303567
1728	467502	-0.412849	-0.211311		1728	452500	0.0934341	0.0582362		1728	437500	-0.00506498	0.149964
1729	472502	0.172192	0.246248		1729	457500	0.00614834	0.0363582		1729	442500	-0.0222879	-0.00351379
1730	477502	0.0683258	0.374136		1730	462500	-0.407859	-0.392797		1730	447500	0.051872	0.0479956
1731	482502	-0.143975	0.0519418		1731	467500	-0.46505	-0.402591		1731	452500	0.0388099	0.0582362
1732	487502	0.052458	0.0736168		1732	472500	0.265973	0.147792		1732	457500	-0.0315546	0.0363582
1733	492502	-0.000984006	0.00619682		1733	477500	0.273605	0.175673		1733	462500	-0.0602289	-0.392797
1734	497502	0.121284	0.172382		1734	482500	0.000746882	-0.0463683		1734	467500	-0.103466	-0.402591
1735	502471	-0.341697	-0.227811		1735	487500	-0.0278524	-0.0636307		1735	472500	-0.044903	0.147792
1736	507502	-0.179407	0.0249268		1736	492500	0.0353867	0.029037		1736	477500	-0.0714684	0.175673
1737	512502	0.135172	0.3198		1737	497500	0.0702747	0.125846		1737	482500	-0.187903	-0.0463683
1738	517502	-0.233617	-0.210536		1738	502475	-0.308117	-0.319808		1738	487500	-0.0276319	-0.0636307
1739	522502	-0.268925	-0.347548		1739	507500	-0.0535549	-0.113579		1739	492500	-0.0510613	0.029037
1740	527502	-0.203759	-0.180105		1740	512500	0.238157	0.172598		1740	497500	-0.0350596	0.125846
1741	532502	0.0405189	-0.113849		1741	517500	-0.257379	-0.261749		1741	502477	-0.187804	-0.319808
1742	537502	-0.17247	-0.102149		1742	522500	-0.312952	-0.272776		1742	507500	-0.0812179	-0.113579
1743	542502	0.0929021	0.2159		1743	527500	-0.224297	-0.213181		1743	512500	-0.13263	0.172598
1744	547502	-0.214053	-0.194587		1744	532500	-0.0385841	0.00871127		1744	517500	-0.0287874	-0.261749
1745	552502	-0.147268	-0.108097		1745	537500	-0.17019	-0.225972		1745	522500	-0.0230274	-0.272776
1746	557502	0.13188	0.609599		1746	542500	0.219532	0.163486		1746	527500	-0.0802113	-0.213181
1747	562502	0.107089	0.350474		1747	547500	-0.171112	-0.251712		1747	532500	0.00879137	0.00871127
1748	567502	0.0762385	-0.00834955		1748	552500	-0.342851	-0.255328		1748	537500	-0.171044	-0.225972
1749	572502	-0.00442285	-0.0216632		1749	557500	0.407862	0.260892		1749	542500	-0.0276761	0.163486
1750	577502	0.0453597	0.0824241		1750	562500	0.210687	0.191675		1750	547500	-0.0566935	-0.251712
1751	582502	0.0153819	-0.011155		1751	567500	-0.0796312	0.027364		1751	552500	-0.139857	-0.255328
1752	587502	-0.208779	-0.0450404		1752	572500	-0.108789	-0.0237419		1752	557500	-0.0685544	0.260892
1753	592502	0.376438	0.488187		1753	577500	-0.0269515	0.0627068		1753	562500	-0.0310282	0.191675
1754	597502	-0.039865	-0.0964032		1754	582500	-0.0380065	-0.0213234		1754	567500	0.00388878	0.027364
1755	602499	0.0335025	0.0109161		1755	587500	-0.189697	-0.188472		1755	572500	-0.0295386	-0.0237419
1756	607492	0.028217	0.145674		1756	592500	0.482278	0.454624		1756	577500	-0.0695333	0.0627068
1757	612502	-0.0498091	0.0111705		1757	597500	-0.134214	-0.0882603		1757	582500	-0.0393182	-0.0213234
1758	617502	-0.275335	-0.197505		1758	602498	-0.184665	-0.17443		1758	587500	-0.0614398	-0.188472
1759	622502	-0.064567	-0.00319909		1759	607492	0.0304583	0.0191678		1759	592500	0.0316	0.454624
1760	627502	-0.190141	-0.02572		1760	612500	-0.0627759	-0.052856		1760	597500	-0.0377044	-0.0882603
1761	632502	-0.307752	-0.34553		1761	617500	-0.215888	-0.196718		1761	602498	-0.137139	-0.17443
1762	637502	-0.176999	-0.11358		1762	622500	-0.0882858	-0.0639714		1762	607492	-0.0115172	0.0191678
1763	642502	0.0365195	-0.02803		1763	627500	-0.0616189	-0.10851		1763	612500	-0.0805043	-0.052856
1764	647502	-0.227274	-0.150315		1764	632500	-0.530925	-0.45807		1764	617500	0.00741707	-0.196718
1765	652502	-0.170265	-0.0267955		1765	637500	-0.100084	-0.143769		1765	622500	-0.0465269	-0.0639714
1766	657502	0.00547739	0.0359132		1766	642500	-0.07012	-0.0431344		1766	627500	-0.0614702	-0.10851
1767	662502	-0.0859783	-0.02601		1767	647500	-0.204655	-0.222049		1767	632500	-0.137839	-0.45807
1768	667502	0.186589	0.329479		1768	652500	-0.0459175	-0.0929252		1768	637500	0.0336917	-0.143769
1769	672502	-0.169933	0.0437388		1769	657500	-0.0338706	-0.0674339		1769	642500	-0.0197327	-0.0431344
1770	677502	0.130813	0.159865		1770	662500	-0.0819875	-0.0564559		1770	647500	-0.104324	-0.222049
1771	682502	0.694132	0.582322		1771	667500	0.191887	0.218413		1771	652500	-0.111101	-0.0929252
1772	687502	0.465808	0.345146		1772	672500	-0.0329396	-0.124868		1772	657500	-0.080578	-0.0674339
1773	692502	0.30722	0.171062		1773	677500	0.0708147	0.135252		1773	662500	-0.0439553	-0.0564559
1774	697502	0.280169	0.393384		1774	682500	0.433599	0.525928		1774	667500	-0.101746	0.218413
1775	702502	0.285494	0.258064		1775	687500	0.259409	0.403417		1775	672500	-0.129862	-0.124868
1776	707502	0.276243	0.0860527		1776	692500	0.153093	0.23929		1776	677500	-0.00232345	0.135252
1777	712502	0.352469	0.210004		1777	697500	0.355151	0.291197		1777	682500	-0.0778828	0.525928
1778	717502	0.134539	0.139053		1778	702500	0.186205	0.220278		1778	687500	-0.00516299	0.403417
1779	722502	0.0620323	-0.0142514		1779	707500	-0.0352722	0.15255		1779	692500	0.00169987	0.23929
1780	727502	-0.132699	-0.267052		1780	712500	0.222753	0.316158		1780	697500	-0.0411984	0.291197
1781	732502	-0.384782	-0.376417		1781	717500	0.0360665	0.138886		1781	702500	-0.055786	0.220278
1782	737502	-0.266348	-0.297662		1782	722500	0.0176325	0.0767231		1782	707500	-0.0255744	0.15255
1783	742502	-0.0825958	-0.162151		1783	727500	-0.226028	-0.189394		1783	712500	0.0898778	0.316158
1784	747502	-0.280075	-0.153041		1784	732500	-0.433467	-0.406391		1784	717500	-0.116246	0.138886
1785	752502	0.0136765	0.0985391		1785	737500	-0.369408	-0.294696		1785	722500	0.00155604	0.0767231
1786	757502	0.169144	0.422899		1786	742500	-0.077726	-0.0890212		1786	727500	-0.0402892	-0.189394
1787	762502	-0.226394	-0.0257395		1787	747500	-0.25092	-0.252046		1787	732500	-0.0603535	-0.406391
1788	767493	-0.277228	-0.312827		1788	752500	-0.0224786	-0.010776		1788	737500	-0.0914059	-0.294696
1789	772502	0.372586	0.65941		1789	757500	0.321391	0.242557		1789	742500	-0.0206133	-0.0890212
1790	777502	-0.0663639	-0.00269591		1790	762500	-0.133257	-0.134557		1790	747500	-0.0356231	-0.252046
1791	782502	-0.389066	-0.376643		1791	767493	-0.41213	-0.404251		1791	752500	-0.0743507	-0.010776
1792	787502	-0.22194	-0.347918		1792	772500	0.577969	0.49106		1792	757500	-0.0378505	0.242557
1793	792502	0.206654	0.488598		1793	777500	-0.130212	-0.0377697		1793	762500	-0.151937	-0.134557
1794	797502	0.864792	1.49664		1794	782500	-0.430057	-0.389677		1794	767493	-0.163943	-0.404251
1795	802502	0.01415	0.0759895		1795	787500	-0.348277	-0.307289		1795	772500	-0.0165493	0.49106
1796	807476	-0.249897	-0.240103		1796	792500	0.388841	0.343352		1796	777500	-0.0951644	-0.0377697
1797	812502	0.167205	0.263169		1797	797500	1.19208	1.05844		1797	782500	-0.112358	-0.389677
1798	817502	0.181222	0.368649		1798	802500	-0.0172504	0.00947844		1798	787500	-0.110484	-0.307289
1799	822502	0.42681	0.43901		1799	807476	-0.27764	-0.249169		1799	792500	0.000411369	0.343352
1800	827502	0.0798776	0.0495882		1800	812500	0.230447	0.18284		1800	797500	-0.00257529	1.05844
1801	832502	-0.242796	-0.204351		1801	817500	0.228704	0.257471		1801	802500	-0.0769931	0.00947844
1802	837502	-0.495885	-0.442633		1802	822500	0.331703	0.435932		1802	807476	-0.129479	-0.249169
1803	842502	-0.0554197	-0.05302		1803	827500	-0.0327919	-0.0368225		1803	812500	0.0454178	0.18284
1804	847502	0.122208	0.00779545		1804	832500	-0.225728	-0.268179		1804	817500	-0.149053	0.257471
1805	852502	0.107219	0.298361		1805	837500	-0.522675	-0.481784		1805	822500	-0.0181844	0.435932
1806	857502	0.0245524	0.0864209		1806	842500	-0.0756381	-0.0704532		1806	827500	-0.0464121	-0.0368225
1807	862502	-0.0629577	0.187302		1807	847500	-0.0157659	0.0807691		1807	832500	-0.0599286	-0.268179
1808	867502	-0.0702327	-0.0411782		1808	852500	0.140403	0.171924		1808	837500	-0.0465577	-0.481784
1809	872502	0.0861174	0.14985		1809	857500	0.0290351	0.0186686		1809	842500	-0.040431	-0.0704532
1810	877502	-0.0382829	-0.0114805		1810	862500	0.159342	0.0588728		1810	847500	0.00882688	0.0807691
1811	882502	0.233287	0.213702		1811	867500	0.00268154	-0.0476989		1811	852500	-0.0153147	0.171924
1812	887502	0.200956	0.145259		1812	872500	0.0674451	0.0659492		1812	857500	-0.135063	0.0186686
1813	892502	-0.25028	-0.277848		1813	877500	-0.0988685	-0.134361		1813	862500	-0.0902645	0.0588728
1814	897502	-0.0884775	0.0104523		1814	882500	0.0645543	0.154419		1814	867500	-0.0492789	-0.0476989
1815	902502	-0.0333401	0.00747883		1815	887500	0.126897	0.186718		1815	872500	-0.0741214	0.0659492
1816	907502	0.0394714	-0.0370086		1816	892500	-0.297018	-0.264816		1816	877500	-0.0972894	-0.134361
1817	912502	0.0635549	0.149855		1817	897500	-0.0259015	-0.0468463		1817	882500	-0.0762983	0.154419
1818	917167	0.0263998	-0.0109418		1818	902500	0.0116609	0.019472		1818	887500	0.0362466	0.186718
1819	9142.24	-0.0207193	0.029241		1819	907500	0.0395777	-0.0901966		1819	892500	-0.0652122	-0.264816
1820	14711	-0.0988542	-0.0432659		1820	912500	0.127083	0.0982154		1820	897500	0.0114521	-0.0468463
1821	18930.5	-0.0387956	-0.00412136		1821	917273	-0.162585	-0.220444		1821	902500	0.00569722	0.019472
1822	23930.5	-0.0788201	-0.0873282		1822	9132.91	-0.778618	-0.789599		1822	907500	-0.040001	-0.0901966
1823	28930.5	-0.214249	-0.244758		1823	14508.5	-0.615518	-0.609268		1823	912500	-0.0323498	0.0982154
1824	33930.5	0.127797	0.258911		1824	18930.5	-0.0390212	-0.0683984		1824	917173	-0.274534	-0.220444
1825	38930.5	-0.0277621	-0.0102602		1825	23930.5	0.0251781	-0.0193069		1825	9101.68	-0.77522	-0.789599
1826	43930.5	0.0915067	0.06817		1826	28930.5	-0.246384	-0.242691		1826	14734	-0.628011	-0.609268
1827	48930.5	-0.191698	-0.216838		1827	33930.5	0.208036	0.198655		1827	18930.5	-0.0648014	-0.0683984
1828	53930.5	-0.103004	-0.00859773		1828	38930.5	-0.00687803	0.00975402		1828	23930.5	0.0642897	-0.0193069
1829	58930.5	-0.0243058	0.061575		1829	43930.5	0.0819089	0.0870302		1829	28930.5	-0.0611749	-0.242691
1830	63930.5	-0.292769	-0.177172		1830	48930.5	-0.193292	-0.203702		1830	33930.5	-0.0421624	0.198655
1831	68930.5	0.199971	0.163214		1831	53930.5	0.0112975	-0.0577693		1831	38930.5	-0.0746984	0.00975402
1832	73930.5	-0.121805	-0.318414		1832	58930.5	0.109471	0.0175924		1832	43930.5	-0.00924846	0.0870302
1833	78930.5	0.516816	0.464053		1833	63930.5	-0.356562	-0.320321		1833	48930.5	-0.0449306	-0.203702
1834	83930.5	0.024738	-0.0311245		1834	68930.5	0.152347	0.187375		1834	53930.5	-0.0594372	-0.0577693
1835	88930.5	-0.08744	-0.0322255		1835	73930.5	-0.304765	-0.260589		1835	58930.5	-0.0655075	0.0175924
1836	93930.5	-0.169117	-0.230618		1836	78930.5	0.510845	0.511924		1836	63930.5	-0.212248	-0.320321
1837	98728.9	-0.176428	-0.216258		1837	83930.5	-0.00577785	-0.0360206		1837	68930.5	0.0971025	0.187375
1838	104263	-0.221749	-0.139935		1838	88930.5	0.0635046	-0.0161569		1838	73930.5	-0.151221	-0.260589
1839	108930	-0.025554	-0.000953182		1839	93930.5	-0.175003	-0.162328		1839	78930.5	0.0413861	0.511924
1840	113930	0.146602	0.145245		1840	98623.1	-0.739119	-0.711841		1840	83930.5	-0.132382	-0.0360206
1841	118930	0.122601	0.135158		1841	104111	-0.19257	-0.295882		1841	88930.5	-0.0391484	-0.0161569
1842	123930	0.0545813	0.00267591		1842	108930	0.0685999	0.0238472		1842	93930.5	-0.0520344	-0.162328
1843	128930	0.0332233	-0.02728		1843	113930	0.199176	0.113044		1843	98628.3	-0.614228	-0.711841
1844	133930	-0.0632541	-0.0391932		1844	118930	0.125854	0.121493		1844	104094	-0.118934	-0.295882
1845	138930	0.151453	0.135904		1845	123930	0.0868283	0.0431825		1845	108930	0.00460646	0.0238472
1846	143930	-0.0926933	-0.148807		1846	128930	-0.120575	-0.0443615		1846	113930	-0.00731372	0.113044
1847	148930	0.0402361	-0.03781		1847	133930	-0.122262	-0.157403		1847	118930	-0.0229399	0.121493
1848	153930	-0.121447	-0.255483		1848	138930	0.160177	0.108399		1848	123930	-0.0232093	0.0431825
1849	158930	-0.397346	-0.410816		1849	143930	-0.170239	-0.174625		1849	128930	-0.0577926	-0.0443615
1850	163930	0.000978877	-0.126573		1850	148930	-0.0142476	-0.0308241		1850	133930	-0.112789	-0.157403
1851	168930	-0.057094	-0.0596255		1851	153930	-0.238823	-0.201152		1851	138930	-0.00736345	0.108399
1852	173930	0.103435	0.0292659		1852	158930	-0.403607	-0.391041		1852	143930	-0.030555	-0.174625
1853	178930	-0.383137	-0.456001		1853	163930	-0.121308	-0.0450468		1853	148930	-0.0158973	-0.0308241
1854	183930	0.435594	0.389088		1854	168930	-0.0981662	-0.0518021		1854	153930	-0.100014	-0.201152
1855	188930	0.420377	0.649625		1855	173930	0.0430882	0.106249		1855	158930	-0.0610875	-0.391041
1856	193930	0.273984	0.157086		1856	178930	-0.462552	-0.442732		1856	163930	-0.030694	-0.0450468
1857	198930	0.915358	1.51793		1857	183930	0.379323	0.437075		1857	168930	-0.00847496	-0.0518021
1858	203930	0.45179	0.501312		1858	188930	0.60844	0.498396		1858	173930	-0.0176055	0.106249
1859	208930	0.0318565	0.0683768		1859	193930	-0.0209193	0.101581		1859	178930	-0.185227	-0.442732
1860	213930	-0.111171	-0.00468727		1860	198930	1.38317	1.19927		1860	183930	0.0723773	0.437075
1861	218930	-0.0923831	-0.0235077		1861	203930	0.347199	0.431853		1861	188930	-0.0137286	0.498396
1862	223930	-0.336642	-0.363444		1862	208930	0.0275239	0.0495682		1862	193930	-0.234637	0.101581
1863	228930	-0.112447	-0.0358405		1863	213930	-0.10423	-0.116881		1863	198930	-0.0779364	1.19927
1864	233930	0.0930418	0.262812		1864	218930	-0.0753663	-0.0588721		1864	203930	-0.0752221	0.431853
1865	238930	0.0926058	0.185544		1865	223930	-0.330981	-0.351649		1865	208930	0.0141183	0.0495682
1866	243930	0.100216	0.0778241		1866	228930	-0.0569577	-0.0493043		1866	213930	-0.0331557	-0.116881
1867	248930	-0.36154	-0.290649		1867	233930	0.0963711	0.135746		1867	218930	-0.0933882	-0.0588721
1868	254026	-0.103427	-0.0119785		1868	238930	0.203607	0.143961		1868	223930	-0.090948	-0.351649
1869	258930	-0.137078	-0.0482086		1869	243930	0.143695	0.0694338		1869	228930	0.0160177	-0.0493043
1870	263930	-0.0733132	0.0322809		1870	248930	-0.320359	-0.336107		1870	233930	-0.0620503	0.135746
1871	268930	-0.13924	-0.0516493		1871	254026	-0.165814	-0.192406		1871	238930	-0.000658678	0.143961
1872	273930	0.154396	0.370443		1872	258930	-0.104814	-0.10307		1872	243930	-0.0288207	0.0694338
1873	278930	-0.0983937	-0.105133		1873	263930	-0.00258957	-0.0307972		1873	248930	-0.0254051	-0.336107
1874	283930	-0.472677	-0.30427		1874	268930	-0.0612267	-0.147555		1874	254026	-0.129018	-0.192406
1875	288930	0.0345153	0.0183809		1875	273930	0.29937	0.260521		1875	258930	-0.0622053	-0.10307
1876	293930	-0.204056	-0.0792539		1876	278930	-0.176379	-0.176973		1876	263930	-0.0133026	-0.0307972
1877	298930	-0.0434627	0.0378186		1877	283930	-0.39011	-0.457295		1877	268930	-0.139976	-0.147555
1878	303930	0.0023531	0.180792		1878	288930	-0.0157963	0.0295834		1878	273930	-0.0101967	0.260521
1879	308930	0.202912	0.309248		1879	293930	-0.148075	-0.181124		1879	278930	-0.00486322	-0.176973
1880	313930	0.0182376	-0.0843555		1880	298930	-0.0537745	-0.0550862		1880	283930	-0.164507	-0.457295
1881	318930	0.0034508	0.0723164		1881	303930	0.0435948	0.0209199		1881	288930	-0.113536	0.0295834
1882	323930	-0.101639	-0.0122623		1882	308930	0.367832	0.316466		1882	293930	-0.134245	-0.181124
1883	328930	-0.138198	-0.0583459		1883	313930	-0.0926431	-0.0950949		1883	298930	-0.00969733	-0.0550862
1884	333930	-0.0055611	0.0285405		1884	318930	0.072498	0.0436732		1884	303930	-0.129366	0.0209199
1885	338930	-0.17153	-0.138771		1885	323930	-0.010091	-0.0552854		1885	308930	0.0894321	0.316466
1886	343930	-0.142934	-0.193496		1886	328930	-0.105139	-0.100189		1886	313930	-0.0745353	-0.0950949
1887	348930	-0.0819046	0.0120523		1887	333930	-0.0410587	-0.0927053		1887	318930	0.0242923	0.0436732
1888	353930	-0.116914	0.113198		1888	338930	-0.138683	-0.199021		1888	323930	-0.00418739	-0.0552854
1889	358930	0.0437941	0.278952		1889	343930	-0.177491	-0.168019		1889	328930	-0.0379688	-0.100189
1890	363930	-0.174664	-0.199104		1890	348930	0.0132881	-0.05578		1890	333930	-0.120158	-0.0927053
1891	368930	0.0117196	0.0581614		1891	353930	-0.00483243	-0.0765733		1891	338930	-0.0722149	-0.199021
1892	373930	0.145827	0.367517		1892	358930	0.0889753	0.102305		1892	343930	0.00215631	-0.168019
1893	378930	-0.142512	-0.0812359		1893	363930	-0.202259	-0.181511		1893	348930	-0.134286	-0.05578
1894	383930	-0.275612	-0.220637		1894	368930	0.0276902	0.0256189		1894	353930	-0.0939651	-0.0765733
1895	388930	-0.334587	-0.191715		1895	373930	0.298682	0.2354		1895	358930	-0.0307913	0.102305
1896	393930	0.128777	0.296642		1896	378930	-0.164826	-0.137606		1896	363930	-0.0945721	-0.181511
1897	398930	-0.266843	-0.205981		1897	383930	-0.168982	-0.226343		1897	368930	0.0256186	0.0256189
1898	403930	0.0480203	0.0680964		1898	388930	-0.249496	-0.297947		1898	373930	-0.0292409	0.2354
1899	408930	0.38976	0.495092		1899	393930	0.287311	0.177352		1899	378930	-0.0182253	-0.137606
1900	413930	-0.274286	-0.138682		1900	398930	-0.227295	-0.238792		1900	383930	-0.048561	-0.226343
1901	418930	-0.243036	-0.131202		1901	403930	-0.0797638	-0.0250592		1901	388930	-0.159032	-0.297947
1902	423930	0.281647	0.544433		1902	408930	0.321075	0.395083		1902	393930	0.00628201	0.177352
1903	428930	0.438507	0.99986		1903	413930	-0.198355	-0.225995		1903	398930	-0.0355048	-0.238792
1904	433930	0.737328	0.7085		1904	418930	-0.149276	-0.186099		1904	403930	-0.0650717	-0.0250592
1905	438930	0.373374	0.618863		1905	423930	0.448569	0.316977		1905	408930	0.0257731	0.395083
1906	443930	-0.100274	0.135661		1906	428930	0.779818	0.682331		1906	413930	-0.120144	-0.225995
1907	448930	0.0827176	0.106898		1907	433930	0.411107	0.672397		1907	418930	0.0152768	-0.186099
1908	453930	0.145365	0.15404		1908	438930	0.486723	0.471366		1908	423930	-0.00106965	0.316977
1909	458930	-0.210702	-0.198802		1909	443930	0.0414634	-0.047998		1909	428930	-0.0403015	0.682331
1910	463930	-0.0362216	-0.071335		1910	448930	0.120731	0.0887332		1910	433930	-0.0363969	0.672397
1911	468930	-0.331096	-0.183777		1911	453930	0.137556	0.11197		1911	438930	-0.0843844	0.471366
1912	473930	-0.239098	-0.227318		1912	458930	-0.228786	-0.216105		1912	443930	-0.105476	-0.047998
1913	478930	-0.0711381	0.150837		1913	463930	-0.0690707	-0.0280735		1913	448930	0.00941882	0.0887332
1914	483930	-0.0749327	-0.0257014		1914	468930	-0.292398	-0.311488		1914	453930	0.0785371	0.11197
1915	488930	0.0289426	0.251718		1915	473930	-0.256675	-0.247544		1915	458930	-0.0639435	-0.216105
1916	493930	-0.159896	-0.00602511		1916	478930	0.162373	0.0796775		1916	463930	0.00516853	-0.0280735
1917	498930	-0.140748	-0.10392		1917	483930	-0.0699162	-0.101634		1917	468930	-0.172652	-0.311488
1918	503930	-0.0372301	0.0165641		1918	488930	0.221666	0.149379		1918	473930	-0.0151956	-0.247544
1919	508930	-0.145269	-0.0543455		1919	493930	-0.0636741	-0.105415		1919	478930	0.00623029	0.0796775
1920	513930	-0.0959535	-0.165131		1920	498930	-0.175726	-0.180694		1920	483930	-0.0263172	-0.101634
1921	517859	0.275158	0.338761		1921	503930	0.0680111	-0.0476297		1921	488930	-0.00119406	0.149379
1922	524936	-0.174923	-0.155419		1922	508930	-0.0952174	-0.101114		1922	493930	-0.134143	-0.105415
1923	528930	-0.0592334	-0.0170877		1923	513930	-0.096577	-0.14977		1923	498930	-0.0641939	-0.180694
1924	533930	-0.300947	-0.127123		1924	517859	0.283488	0.348102		1924	503930	-0.0999819	-0.0476297
1925	538930	0.126968	0.125184		1925	524932	-0.341712	-0.34585		1925	508930	-0.0624335	-0.101114
1926	543930	0.0646305	0.203561		1926	528930	0.0185544	-0.024954		1926	513930	-0.00787243	-0.14977
1927	548946	-0.323579	-0.203872		1927	533930	-0.222861	-0.233377		1927	517859	-0.115135	0.348102
1928	553930	-0.235443	-0.208146		1928	538930	0.0340038	0.11667		1928	524904	-0.203767	-0.34585
1929	558930	-0.197509	-0.0180514		1929	543930	0.174646	0.166291		1929	528930	0.0188864	-0.024954
1930	561806	-0.436256	-0.377133		1930	548930	-0.269162	-0.330958		1930	533930	-0.185856	-0.233377
1931	569550	-0.210112	-0.13012		1931	553930	-0.316425	-0.250121		1931	538930	-0.0696685	0.11667
1932	574367	-0.0151776	0.0982334		1932	558930	-0.214527	-0.126757		1932	543930	0.0748956	0.166291
1933	578930	0.0319088	0.0890968		1933	562163	-0.932105	-0.888871		1933	548930	-0.116848	-0.330958
1934	583930	-0.244304	-0.186682		1934	569557	-0.420142	-0.435769		1934	553930	-0.0205791	-0.250121
1935	588930	-0.00408389	0.0529227		1935	574321	-0.143499	-0.195		1935	558930	-0.0851013	-0.126757
1936	593930	-0.0787351	-0.0905386		1936	578930	0.115096	0.0588726		1936	562163	-0.663283	-0.888871
1937	598819	-0.0123357	0.00673808		1937	583930	-0.266709	-0.22448		1937	569536	-0.308895	-0.435769
1938	604032	-0.036098	0.204479		1938	588930	0.0460599	0.0167647		1938	574336	-0.286007	-0.195
1939	608930	0.0694224	0.102724		1939	593930	-0.0411735	-0.0419701		1939	578930	-0.0437767	0.0588726
1940	613930	-0.366285	-0.311482		1940	598908	-0.341719	-0.369732		1940	583930	-0.0868059	-0.22448
1941	618930	-0.219489	-0.135585		1941	604032	-0.00401581	0.0315249		1941	588930	0.0347774	0.0167647
1942	623930	-0.138034	-0.0511427		1942	608930	-0.0306402	0.0251623		1942	593930	0.0411426	-0.0419701
1943	628930	-0.403211	-0.15522		1943	613930	-0.347839	-0.339108		1943	598903	-0.318474	-0.369732
1944	633973	-0.0126827	0.0862871		1944	618930	-0.188556	-0.201677		1944	604028	-0.152455	0.0315249
1945	638930	-0.101193	-0.0956646		1945	623930	-0.0849911	-0.103779		1945	608930	0.0103186	0.0251623
1946	643930	-0.0391782	0.0887555		1946	628930	-0.457308	-0.364438		1946	613930	-0.0103005	-0.339108
1947	648930	-0.00885861	0.12422		1947	633965	0.0839809	0.0236766		1947	618930	-0.0626607	-0.201677
1948	653930	0.338532	0.454354		1948	638930	-0.0963514	-0.153349		1948	623930	0.0459266	-0.103779
1949	658930	0.217923	0.221951		1949	643930	0.0807065	0.00542135		1949	628930	-0.0511012	-0.364438
1950	663930	0.243141	0.587957		1950	648930	0.0851328	0.0271899		1950	633963	-0.0918523	0.0236766
1951	668930	0.0509604	0.0309473		1951	653930	0.460978	0.430663		1951	638930	-0.0185003	-0.153349
1952	673930	-0.00903936	0.0560905		1952	658930	0.190885	0.127622		1952	643930	0.0282878	0.00542135
1953	678930	0.16285	0.0570105		1953	663930	0.369722	0.388203		1953	648930	0.019473	0.0271899
1954	683930	0.0382196	-0.0413755		1954	668930	-0.00213694	0.023051		1954	653930	-0.0300138	0.430663
1955	688930	0.0790413	0.196862		1955	673930	0.103136	0.0584299		1955	658930	-0.0823224	0.127622
1956	693930	-0.0522365	0.0135368		1956	678930	0.0674354	0.10226		1956	663930	-0.099935	0.388203
1957	698930	-0.00560406	-0.0205555		1957	683930	-0.0473799	-0.0355082		1957	668930	-0.0107541	0.023051
1958	703930	0.0841416	0.0395077		1958	688930	0.135221	0.0950854		1958	673930	0.0444646	0.0584299
1959	708930	0.015281	-0.00352682		1959	693930	0.110054	0.0148559		1959	678930	-0.0131981	0.10226
1960	713930	-0.0810679	-0.128226		1960	698930	0.0399064	0.0124773		1960	683930	-0.0963111	-0.0355082
1961	718930	-0.149206	-0.0551144		1961	703930	0.14334	0.103795		1961	688930	-0.0692384	0.0950854
1962	723908	-0.186967	-0.190477		1962	708930	0.137404	0.00607133		1962	693930	-0.0491996	0.0148559
1963	728948	-0.296305	-0.265077		1963	713930	-0.0196949	-0.0430034		1963	698930	-0.0982356	0.0124773
1964	733930	0.125843	0.115067		1964	718930	-0.142321	-0.184826		1964	703930	-0.0557545	0.103795
1965	738930	0.0206828	-0.0403627		1965	723910	-0.292184	-0.247638		1965	708930	-0.0764601	0.00607133
1966	743930	0.0387632	-0.0797959		1966	728947	-0.312682	-0.318066		1966	713930	-0.0333667	-0.0430034
1967	748875	0.26259	0.0124718		1967	733930	0.151804	0.135685		1967	718930	-0.138112	-0.184826
1968	754132	0.265205	0.0250252		1968	738930	-0.0242892	0.0100852		1968	723910	-0.132254	-0.247638
1969	758930	0.0548058	-0.175454		1969	743930	-0.186739	-0.0837708		1969	728948	-0.163334	-0.318066
1970	763930	-0.125394	-0.134154		1970	748885	-0.036561	0.0509237		1970	733930	-0.0337563	0.135685
1971	768930	-0.141727	-0.13087		1971	754019	-0.110307	-0.0467296		1971	738930	-0.0441619	0.0100852
1972	773512	0.224962	0.240856		1972	758930	-0.0494078	-0.0231073		1972	743930	-0.191574	-0.0837708
1973	778930	-0.0474043	-0.00217364		1973	763930	-0.127342	-0.1482		1973	748922	-0.127673	0.0509237
1974	931.282	0.0262675	0.0304109		1974	768930	-0.072493	-0.147265		1974	754019	-0.210246	-0.0467296
1975	12849.3	0.000506136	0.0317378		1975	773739	-0.479061	-0.341452		1975	758930	-0.0136782	-0.0231073
1976	17502.5	-0.227022	-0.192916		1976	778930	-0.0100891	-0.0425358		1976	763930	-0.0365789	-0.1482
1977	22353	0.0319741	0.103923		1977	1086.18	-0.79209	-0.76691		1977	768930	0.0238254	-0.147265
1978	27966.2	0.227323	0.0980222		1978	12846.9	-0.708671	-0.777589		1978	773788	-0.553745	-0.341452
1979	32510.6	0.132447	0.0363627		1979	17500.5	-0.42872	-0.432492		1979	778930	-0.0559887	-0.0425358
1980	37502.5	-0.455065	-0.309425		1980	22437	-0.189303	-0.154111		1980	998.018	-0.771565	-0.76691
1981	42502.5	-0.0765646	-0.0166464		1981	27803.3	-0.0882477	-0.279489		1981	12833.3	-0.776075	-0.777589
1982	47502.5	-0.140279	-0.165367		1982	32507.2	0.132852	-0.044272		1982	17500.5	-0.326186	-0.432492
1983	52502.5	-0.290714	-0.346056		1983	37500.5	-0.373484	-0.395034		1983	22451.6	-0.240958	-0.154111
1984	57502.5	-0.00343875	0.0140023		1984	42500.5	-0.227009	-0.199512		1984	27761.5	-0.744483	-0.279489
1985	62502.5	-0.202323	-0.153326		1985	47500.5	-0.0364019	-0.140546		1985	32507.9	-0.339554	-0.044272
1986	67502.5	-0.119109	-0.125673		1986	52500.5	-0.325918	-0.338726		1986	37500.5	-0.13197	-0.395034
1987	72502.5	-0.24189	-0.151493		1987	57500.5	0.0131191	0.00883842		1987	42500.5	-0.104093	-0.199512
1988	77502.5	-0.105787	-0.07222		1988	62500.5	-0.156035	-0.185753		1988	47500.5	-0.0633514	-0.140546
1989	82502.5	0.228667	0.381544		1989	67500.5	-0.151513	-0.152622		1989	52500.5	-0.0364874	-0.338726
1990	87502.5	-0.212602	-0.168495		1990	72500.5	-0.151315	-0.176586		1990	57500.5	-0.015605	0.00883842
1991	92502.5	-0.105244	-0.0525436		1991	77500.5	-0.122025	-0.129521		1991	62500.5	-0.0254327	-0.185753
1992	97502.5	-0.237309	-0.263881		1992	82500.5	0.27239	0.237804		1992	67500.5	0.013485	-0.152622
1993	102502	-0.0485083	-0.0789723		1993	87500.5	-0.127282	-0.183421		1993	72500.5	0.0018735	-0.176586
1994	107502	0.456825	0.672417		1994	92500.5	-0.188273	-0.170107		1994	77500.5	-0.0149435	-0.129521
1995	112502	-0.246616	-0.152878		1995	97500.5	-0.226346	-0.2419		1995	82500.5	0.0355379	0.237804
1996	116611	-0.253682	-0.244154		1996	102500	-0.169732	-0.0819343		1996	87500.5	-0.0989217	-0.183421
1997	124241	-0.081639	-0.06419		1997	107500	0.290572	0.478747		1997	92500.5	-0.0923747	-0.170107
1998	127502	-0.00912742	-0.0697827		1998	112500	-0.250465	-0.237777		1998	97500.5	0.0221379	-0.2419
[truncated: 379 more rows]

## Sheet: S3B Fig
S3B Fig. ChIP-qPCR
		rep1			rep2			rep3
		Input (Ct)	ChIP (Ct)	% Input	Input (Ct)	ChIP (Ct)	% Input	Input (Ct)	ChIP (Ct)	% Input	mean	sem
peak 1	wild type	13.0639	20.5623	0.55307	13.8362	21.4947	0.494932	12.766	23.6454	0.0530857	0.367029	0.157866
peak 1	red1ycs4S	12.6787	21.496	0.221681	13.6171	23.735	0.0899927	12.6673	24.5005	0.0274066	0.113027	0.0572525
peak 1	rec8Δ	12.1225	20.3274	0.3389	12.4399	19.3294	0.843429	12.9087	20.6704	0.460778	0.547702	0.151992
peak 1	red1ycs4S rec8Δ	13.0184	23.3015	0.080259	13.8046	23.7069	0.104501	12.8559	24.6187	0.0287769	0.0711791	0.0223263
peak 2	wild type	12.5797	20.7221	0.353916	12.2678	20.6503	0.299668	13.0901	22.2639	0.173149	0.275578	0.0535549
peak 2	red1ycs4S	12.1558	20.4288	0.323279	12.1383	21.3736	0.165927	12.9885	24.3008	0.0393259	0.176177	0.0821303
peak 2	rec8Δ	12.2188	20.9414	0.236722	12.3988	19.7203	0.625186	13.3318	22.235	0.208868	0.356925	0.134371
peak 2	red1ycs4S rec8Δ	12.6267	24.2859	0.0309193	12.4238	33.1946	5.58926e-05	12.9765	26.6355	0.00773092	0.0129021	0.00927709
peak 3	wild type	12.3121	21.0829	0.228939	12.1165	22.3733	0.081733	12.9284	22.3572	0.145093	0.151922	0.0426318
peak 3	red1ycs4S	12.4683	24.7552	0.0200113	12.3255	22.2333	0.0886716	12.8548	24.3123	0.0355577	0.0480802	0.020786
peak 3	rec8Δ	12.3589	22.0873	0.117886	12.1812	21.1178	0.204092	13.0918	23.2899	0.085124	0.135701	0.0354793
peak 3	red1ycs4S rec8Δ	13.1443	23.3937	0.0821509	12.1568	35.5736	8.92988e-06	12.6735	26.9312	0.00510518	0.0290883	0.026572
peak 4	wild type	12.8647	23.0996	0.0829824	13.7904	23.8022	0.0968581	13.3796	23.2293	0.108377	0.0960725	0.00734131
peak 4	red1ycs4S	12.8096	21.4022	0.148155	12.1004	22.009	0.104039	13.0449	24.5127	0.0353077	0.095834	0.0328336
peak 4	rec8Δ	12.615	22.7473	0.133538	13.8021	22.7985	0.195802	13.0508	23.5188	0.070603	0.133314	0.036142
peak 4	red1ycs4S rec8Δ	13.0745	24.5748	0.0157319	14.0823	25.5042	0.0364458	12.6863	26.2933	0.00801429	0.020064	0.00848849
peak 5	wild type	12.6342	24.9523	0.0195835	12.7598	23.178	0.0730787	13.4483	25.2801	0.0274314	0.0400312	0.0166783
peak 5	red1ycs4S	12.6584	25.8563	0.0106424	12.8225	22.6093	0.113209	13.6031	25.5285	0.0257096	0.0498536	0.0319748
peak 5	rec8Δ	12.6806	25.7486	0.0116446	12.8567	22.2682	0.146847	13.7364	23.6238	0.105585	0.0880256	0.0400049
peak 5	red1ycs4S rec8Δ	13.6848	23.5266	0.108971	13.1827	35.4147	2.02994e-05	13.2048	26.2933	0.0114804	0.0401571	0.0345654
neg. control	wild type	12.619	25.598	0.0123853	13.5711	26.3376	0.0143518	12.7197	26.5557	0.00683837	0.0111918	0.00224955
neg. control	red1ycs4S	12.5573	25.3157	0.0144329	13.4992	27.188	0.00757273	13.0217	26.7576	0.00733008	0.00977857	0.00232822
neg. control	rec8Δ	12.4717	25.3564	0.013223	13.5749	25.7893	0.0210433	12.7744	25.8408	0.0116575	0.0153079	0.00290309
neg. control	red1ycs4S rec8Δ	12.7927	25.8285	0.0119078	13.7751	27.0728	0.0099314	12.7508	27.3324	0.00407847	0.00863922	0.00235066
		* Input is normalized to 100%: Ct+log2(0.02) where 2% is the actual amount of input in each reaction
		Percent input: 100*2^(Input-ChIP)

## Sheet: S4B Fig
S4B Fig. Quantitative measurement of Red1 protein levels.
	rep1		rep2		rep3
	Red1/Nsp1	% of rec8Δ mean	Red1/Nsp1	% of rec8Δ mean	Red1/Nsp1	% of rec8Δ mean	mean	sem
rec8Δ	0.110388	21.7886	0.671918	132.625	0.737589	145.587	100	39.2843
red1ycs4S rec8Δ	0.0400415	7.90348	0.15	29.6073	0.151341	29.872	22.4609	7.27913

## Sheet: S5B Fig
S5B Fig. Quantitative measurement of Red1 protein levels. Each value is a measurement of Red1/Nsp1.
	time (h)	rep1	rep2	rep3	mean	sem
dmc1Δ rad51Δ	2	0.880645	0.496753	0.250362	0.542587	0.183385
dmc1Δ rad51Δ	3	1.35479	1.04096	0.599354	0.998367	0.219114
dmc1Δ rad51Δ	4	1.48142	1.1682	0.788674	1.1461	0.200283
dmc1Δ rad51Δ red1ycs4S	2	0.257095	0.198195	0.083134	0.179475	0.0510831
dmc1Δ rad51Δ red1ycs4S	3	0.302245	0.242295	0.140592	0.228377	0.0471813
dmc1Δ rad51Δ red1ycs4S	4	0.216906	0.185992	0.112975	0.171958	0.0308118

## Sheet: S5C Fig
S5C Fig. Cells with separated spindle poles
	dmc1Δ		dmc1Δ red1ycs4S
time (h)	spindles	# counted	spindles	# counted
0	0	200	0	200
3	0	200	3	200
4	1	200	57	200
5	1	200	148	200
6	19	200	186	200
7	19	200	189	200
8	33	200	192	200
10	24	170	192	200

## Sheet: S6B Fig
S6D Fig. DSB levels on chromosome XVI
	rep1				rep2
relative Spo11 activity	uncut (5h)	uncut (0h)	poisson normalized	relative to mean rad50S	uncut (5h)	uncut (0h)	poisson normalized	relative to mean rad50S	mean	difference between mean and reps
1	1636.65	3263.31	1.38324	101.095					101.095
0.7	2784.74	3518.51	0.362037	26.4598					26.4598
0.3	3593.53	3092.66	0.543043	39.6887					39.6887
0.2	3984.69	2861.51	0.927031	67.7528					67.7528
rad50S red1Δ	3404.73	3078.31	0.592361	43.2932	5833.74	5658.7	0.662684	48.4328	45.863	2.56979
rad50S red1ycs4S	2705.67	3266.66	1.04101	76.0833	3860.56	5466.73	0.881568	64.4301	70.2567	5.82661
rad50S	2333.23	4588.38	1.36942	100.085	2774.26	5442.98	1.36709	99.9148	100	0.0852066
	* poisson normalization: -log(uncuti-uncut0)

## Sheet: S6D Fig
S6D Fig. DSB levels on chromosome VIII
	time (h)	uncut band	poisson normalized	relative to 8h control
dmc1Δ rad51Δ	0	509.945
dmc1Δ rad51Δ	2	439.568	0.841658	46.9137
dmc1Δ rad51Δ	4	235.815	1.4644	81.6252
dmc1Δ rad51Δ	6	178.98	1.74018	96.9968
dmc1Δ rad51Δ	8	169.592	1.79406	100
dmc1Δ rad51Δ red1Δ	0	451.524
dmc1Δ rad51Δ red1Δ	2	459.767	0.675054	37.6272
dmc1Δ rad51Δ red1Δ	4	578.855	0.444722	24.7887
dmc1Δ rad51Δ red1Δ	6	489.736	0.611908	34.1075
dmc1Δ rad51Δ red1Δ	8	547.24	0.500887	27.9193
dmc1Δ rad51Δ hop1Δ	0	373.948
dmc1Δ rad51Δ hop1Δ	2	468.177	0.468417	26.1093
dmc1Δ rad51Δ hop1Δ	4	470.257	0.463984	25.8623
dmc1Δ rad51Δ hop1Δ	6	572.409	0.267409	14.9053
dmc1Δ rad51Δ hop1Δ	8	546.587	0.313569	17.4782
dmc1Δ rad51Δ	0	378.374
dmc1Δ rad51Δ	2	449.928	0.519941	35.4105
dmc1Δ rad51Δ	4	301.91	0.918902	62.5817
dmc1Δ rad51Δ	6	217.979	1.24463	84.7653
dmc1Δ rad51Δ	8	174.287	1.46832	100
dmc1Δ rad51Δ rec8Δ	0	596.838
dmc1Δ rad51Δ rec8Δ	2	512.325	0.845834	57.6054
dmc1Δ rad51Δ rec8Δ	4	379.299	1.14647	78.08
dmc1Δ rad51Δ rec8Δ	6	333.408	1.27543	86.8628
dmc1Δ rad51Δ rec8Δ	8	334.129	1.27327	86.7156
dmc1Δ rad51Δ red1ycs4S rec8Δ	0	484.226
dmc1Δ rad51Δ red1ycs4S rec8Δ	2	574.654	0.521931	35.5461
dmc1Δ rad51Δ red1ycs4S rec8Δ	4	582.462	0.508435	34.6269
dmc1Δ rad51Δ red1ycs4S rec8Δ	6	483.455	0.694743	47.3154
dmc1Δ rad51Δ red1ycs4S rec8Δ	8	482.399	0.696928	47.4642
* poisson normalization: -log(uncuti-uncut0)

## Sheet: S7A Fig
S7A Fig. Sporulation efficiency
	Tetrad	Dyad	Monad	Unsporulated	Total
wild type	192	3	0	5	200
red1ycs4S/RED1	136	18	2	44	200
red1Δ/RED1	160	15	0	25	200
red1ycs4S/red1ycs4S	137	18	1	44	200
red1ycs4S/red1Δ	164	20	2	14	200
red1Δ/red1Δ	100	43	4	53	200

[truncated: 4 more sheets: S7B Fig, S7C Fig, S7D&E Fig, S7F Fig]
